# Supplementary material for: Host Age Prediction from Fecal Microbiota Composition in Male C57BL/6J Mice
Source: Microbiol Spectr. 2022 Jun 8;10(3):e00735-22. doi: 10.1128/spectrum.00735-22 (PMC9241839; doi:10.1128/spectrum.00735-22)
Supplement: Supplemental file 2 — Supplemental material. Download spectrum.00735-22-s0002.xlsx, XLSX file, 0.9 MB [file spectrum.00735-22-s0002.xlsx]

## Sheet: S3 Table
S3 Table Rarefied table (2,733 reads per sample) annotated using SILVA 138 SSU database and importance scores from random forest regression are shown.
#OTU ID (DADA2)	Domain	Phylum	Class	Order	Family	Genus	Species	Confidence (%)	importance (%)	ASV ID	9	9	9	9	10	10	10	10	10	10	10	10	10	10	10	10	10	10	10	12	12	12	12	12	12	12	12	12	12	12	12	12	12	12	12	12	12	17	17
b63826b550cea133b21c6a9363488a3f	d__Bacteria	p__Proteobacteria	c__Gammaproteobacteria	o__Burkholderiales	f__Sutterellaceae	g__Parasutterella	s__uncultured_bacterium	99.9878	48.0826	ASV-463	0	0	0	0	0	0	0	0	0	0	0	0	0	0	0	0	0	0	0	0	0	0	0	0	0	0	0	0	0	0	0	0	0	0	0	0	0	0	0
a4903f6133cf70558f1231d57d586472	d__Bacteria	p__Cyanobacteria	c__Vampirivibrionia	o__Gastranaerophilales	f__Gastranaerophilales	g__Gastranaerophilales		100	22.2066	ASV-426	0	0	0	0	0	0	0	0	0	0	0	0	0	0	0	0	0	0	0	0	0	0	0	0	0	0	0	0	0	0	0	0	0	0	0	0	0	0	0
5ededc2059340d29f28f70d97df206b1	d__Bacteria	p__Firmicutes	c__Bacilli	o__Erysipelotrichales	f__Erysipelotrichaceae	g__uncultured	s__uncultured_bacterium	97.2653	9.36829	ASV-226	0	0	0	0	0	0	0	0	0	0	0	0	0	0	0	0	0	0	0	0	0	0	0	0	0	0	0	0	0	0	0	0	0	0	0	0	0	0	0
874655fb34ca5abf0534635bde846316	d__Bacteria	p__Bacteroidota	c__Bacteroidia	o__Bacteroidales	f__Muribaculaceae	g__Muribaculaceae	s__uncultured_Bacteroidales	97.8421	4.60211	ASV-341	0	0	0	0	0	0	0	0	0	0	0	0	0	0	0	0	0	0	0	0	0	0	0	0	0	0	2	0	0	0	0	0	0	0	0	0	0	0	0
2727ae35136b9786ce3b7f89c8f44ab4	d__Bacteria	p__Firmicutes	c__Clostridia	o__Clostridiales	f__Clostridiaceae	g__Clostridium_sensu_stricto_1		99.9061	3.53026	ASV-097	54	109	53	60	146	56	104	98	148	39	62	63	139	37	194	112	65	41	36	56	42	75	38	36	82	68	126	107	51	121	40	27	24	19	18	96	85	59	100
f0e9e805ee1afbb3ca090545e3d07d9d	d__Bacteria	p__Firmicutes	c__Clostridia	o__Lachnospirales	f__Lachnospiraceae	g__Lachnospiraceae_NK4A136_group		98.8029	1.24758	ASV-625	0	0	0	0	0	0	0	0	0	0	0	0	0	0	0	0	0	0	0	0	0	0	0	0	0	0	0	0	0	0	0	0	0	0	0	0	0	0	0
ee5bf49141671bab01e314440c6548df	d__Bacteria	p__Bacteroidota	c__Bacteroidia	o__Bacteroidales	f__Marinifilaceae	g__Odoribacter	s__unidentified	93.6143	0.874083	ASV-617	0	0	0	0	0	0	0	0	0	0	0	0	0	0	0	0	0	0	0	0	0	0	0	0	0	0	0	0	0	0	0	0	0	0	0	0	0	0	0
db560ed13bb872c7b7c9c0a8f88b0d96	d__Bacteria	p__Firmicutes	c__Clostridia	o__Lachnospirales	f__Lachnospiraceae	g__Marvinbryantia	s__uncultured_bacterium	88.1977	0.733412	ASV-570	22	0	13	10	27	0	10	14	0	13	22	14	52	16	19	12	20	21	13	10	7	0	2	0	16	20	16	27	4	19	6	6	8	10	22	21	17	12	6
c922a4454c62aaf85925cf811b7fa6f9	d__Bacteria	p__Firmicutes	c__Bacilli	o__Erysipelotrichales	f__Erysipelatoclostridiaceae	g__Erysipelatoclostridium	s__unidentified	99.599	0.684422	ASV-507	0	0	0	0	0	0	0	0	0	0	0	0	0	0	0	0	0	0	0	0	0	0	0	0	0	0	0	0	0	0	0	0	0	0	0	0	0	0	0
b319231e47d05f4011ae4588ad640761	d__Bacteria	p__Firmicutes	c__Clostridia	o__Lachnospirales	f__Lachnospiraceae			99.9995	0.642555	ASV-452	0	0	0	0	0	0	0	0	0	0	0	0	0	0	0	0	0	0	0	0	0	0	0	0	0	0	0	0	0	0	0	0	0	0	0	0	0	0	0
315502f09c763d70c7d04eed29f10403	d__Bacteria	p__Bacteroidota	c__Bacteroidia	o__Bacteroidales	f__Bacteroidaceae	g__Bacteroides		100	0.514596	ASV-126	0	0	0	0	0	0	0	0	0	0	0	0	0	0	0	0	0	0	0	0	0	0	0	0	0	0	0	0	0	0	0	0	0	0	0	0	0	0	0
843f81a0d2f8eaf7a25dff7411ce289f	d__Bacteria	p__Bacteroidota	c__Bacteroidia	o__Bacteroidales	f__Muribaculaceae	g__Muribaculaceae	s__uncultured_bacterium	97.743	0.371295	ASV-327	0	0	0	0	0	0	0	0	0	0	0	0	0	0	0	0	0	0	0	0	0	0	0	0	0	0	0	0	0	0	0	0	0	0	0	0	0	0	0
ac5de6f4d401184278d0e799afbe937c	d__Bacteria	p__Firmicutes	c__Clostridia	o__Lachnospirales	f__Lachnospiraceae			99.9995	0.338279	ASV-443	0	8	0	1	0	0	3	0	8	0	0	0	0	0	11	0	4	1	0	5	10	10	3	9	0	0	0	0	0	0	0	2	0	0	3	0	0	0	0
1273c3cfa5459042ba1d57d051c3c113	d__Bacteria	p__Firmicutes	c__Clostridia	o__Lachnospirales	f__Lachnospiraceae			99.9858	0.316249	ASV-045	0	0	0	0	0	0	0	0	0	0	0	0	0	0	0	0	0	0	0	0	0	0	0	0	0	0	0	0	0	0	0	0	0	0	0	0	0	0	0
f0550e03c08fa9e3d6c633dbc434efd4	d__Bacteria	p__Firmicutes	c__Clostridia	o__Lachnospirales	f__Lachnospiraceae	g__Marvinbryantia	s__Clostridiales_bacterium	98.836	0.265693	ASV-623	1	0	1	3	3	6	1	6	7	2	4	8	22	4	8	2	6	7	8	4	2	3	2	4	3	1	4	6	2	6	4	3	3	4	9	4	3	1	2
fbd3b375de119f89877117f12db49096	d__Bacteria	p__Bacteroidota	c__Bacteroidia	o__Bacteroidales	f__Muribaculaceae	g__Muribaculaceae		99.9993	0.242976	ASV-648	725	699	654	607	671	1363	1388	1180	1513	806	686	1405	1597	277	209	374	453	366	1227	1478	1304	1044	1256	1287	466	346	211	229	156	342	444	254	466	300	377	175	279	14	9
b85a47d761dfc7e7cfa80e65eb2704c3	d__Bacteria	p__Firmicutes	c__Clostridia	o__Lachnospirales	f__Lachnospiraceae	g__Lachnospiraceae_UCG-006	s__uncultured_bacterium	99.2262	0.236693	ASV-468	0	0	0	0	0	0	0	0	0	0	0	0	0	0	0	0	0	0	0	0	0	0	0	0	0	0	0	0	0	0	0	0	0	0	0	0	0	0	0
4dfc81694961a91faffdf34828cfc550	d__Bacteria	p__Firmicutes	c__Clostridia	o__Lachnospirales	f__Lachnospiraceae	g__[Eubacterium]_xylanophilum_group	s__uncultured_bacterium	95.6749	0.221254	ASV-186	0	0	0	0	0	0	0	0	0	0	0	0	0	0	0	0	0	0	0	0	0	0	0	0	0	0	0	0	0	0	0	0	0	0	0	0	0	0	0
60d107725cf6cb0bccc86d2fb5dc78a1	d__Bacteria	p__Firmicutes	c__Bacilli	o__Erysipelotrichales	f__Erysipelotrichaceae	g__Turicibacter		99.9871	0.192666	ASV-234	248	130	179	183	432	103	33	25	43	313	198	323	270	115	679	267	354	232	58	188	365	449	122	221	437	152	382	188	202	187	159	203	106	153	275	259	166	52	55
1f877b76ebc4e594b2f4f83574bf54dd	d__Bacteria	p__Firmicutes	c__Clostridia	o__Lachnospirales	f__Lachnospiraceae	g__uncultured		75.2713	0.140332	ASV-076	0	0	0	0	0	0	0	0	0	0	0	0	0	9	0	0	6	5	13	20	0	0	0	2	0	8	0	4	15	0	0	0	0	5	15	6	5	11	1
08c4135284539d9da10bfea30fcf91f2	d__Bacteria	p__Bacteroidota	c__Bacteroidia	o__Bacteroidales	f__Muribaculaceae	g__Muribaculaceae	s__uncultured_bacterium	85.0966	0.134884	ASV-019	0	0	0	0	0	0	0	0	0	0	0	0	0	0	0	0	0	0	0	0	0	0	0	0	0	0	0	0	0	0	0	0	0	0	0	0	0	0	0
13e9ccd2dc9590a1bffeb4844b690e48	d__Bacteria	p__Firmicutes	c__Clostridia	o__Lachnospirales	f__Lachnospiraceae	g__GCA-900066575	s__uncultured_bacterium	99.7942	0.127322	ASV-048	0	0	3	2	0	0	0	0	0	0	0	0	0	0	0	0	0	0	0	0	0	0	2	0	0	1	0	3	0	0	0	0	0	0	0	7	0	0	0
c15713dfdd5a842cacd1097202a33efa	d__Bacteria	p__Firmicutes	c__Clostridia	o__Christensenellales	f__Christensenellaceae	g__uncultured	s__uncultured_bacterium	99.9024	0.121731	ASV-487	0	0	0	0	0	0	0	0	0	0	0	0	0	0	0	0	0	0	0	0	0	0	0	0	0	0	0	0	0	0	0	0	0	0	0	0	0	0	0
4a844d1c092c35864a8d4145c7737169	d__Bacteria	p__Firmicutes	c__Clostridia	o__Lachnospirales	f__Lachnospiraceae	g__Lachnospiraceae_UCG-001		99.974	0.112529	ASV-176	35	74	56	50	49	15	26	21	25	60	34	26	27	52	21	22	19	22	81	23	16	9	40	61	13	49	11	12	38	7	41	0	0	50	0	18	13	16	12
fd8e0f42626a1167dfc2152a388cf800	d__Bacteria	p__Bacteroidota	c__Bacteroidia	o__Bacteroidales	f__Muribaculaceae	g__Muribaculaceae	s__uncultured_Bacteroidales	91.2614	0.112094	ASV-651	0	0	0	0	0	0	0	0	0	0	0	0	0	0	0	0	0	0	0	0	0	0	0	0	0	0	0	0	0	0	0	0	0	0	0	0	0	0	0
c0f5c74d2a4b112fc6f28c21f3c72c55	d__Bacteria	p__Firmicutes	c__Clostridia	o__Lachnospirales	f__Lachnospiraceae	g__Lachnospiraceae_FCS020_group	s__mouse_gut	99.612	0.109884	ASV-484	0	0	1	1	0	0	0	0	4	0	0	0	0	0	0	0	0	0	0	0	0	0	2	1	0	0	0	0	0	0	0	0	0	0	0	0	0	0	0
e3219f878d893cf4ae023384bc8074ef	d__Bacteria	p__Bacteroidota	c__Bacteroidia	o__Bacteroidales	f__Muribaculaceae	g__Muribaculum	s__uncultured_bacterium	97.5353	0.106815	ASV-593	0	0	0	0	0	0	0	0	0	0	0	0	0	0	0	0	0	0	0	0	0	0	0	0	0	0	0	0	0	0	0	0	0	0	0	0	0	0	0
d826381ee810ea6e101060dd463263ac	d__Bacteria	p__Firmicutes	c__Clostridia	o__Clostridia_vadinBB60_group	f__Clostridia_vadinBB60_group	g__Clostridia_vadinBB60_group	s__unidentified	99.4062	0.104726	ASV-562	0	0	0	0	0	0	0	0	0	0	0	0	0	0	0	0	0	0	0	0	0	0	0	0	0	0	0	0	0	0	0	0	0	0	0	0	0	0	0
8af4acdb70b74af80d5256fe8322b093	d__Bacteria	p__Firmicutes	c__Clostridia	o__Lachnospirales	f__Lachnospiraceae			99.9689	0.0983733	ASV-355	0	0	0	0	0	0	0	0	0	0	0	0	0	0	0	0	0	0	0	0	0	0	0	0	0	0	0	0	0	0	0	0	0	0	0	0	0	0	0
bb4cf5cd294a9ca001237b1515ac14b6	d__Bacteria	p__Bacteroidota	c__Bacteroidia	o__Bacteroidales	f__Muribaculaceae	g__Muribaculaceae	s__uncultured_bacterium	96.8165	0.0930469	ASV-473	0	0	0	0	0	0	0	0	0	0	0	0	0	0	0	0	0	0	0	0	0	0	0	0	0	0	0	0	0	0	0	0	0	0	0	0	0	0	0
ea6245d2cec3053b94d0fce19687a584	d__Bacteria	p__Bacteroidota	c__Bacteroidia	o__Bacteroidales	f__Muribaculaceae	g__Muribaculaceae	s__uncultured_Bacteroidales	75.5949	0.0922213	ASV-606	0	0	0	0	0	3	0	0	0	0	0	0	0	0	0	0	2	0	0	0	0	0	0	0	0	0	0	0	0	0	0	0	0	0	0	0	0	98	81
c3f8bb7eabde06f53f9c3fe1d2419df6	d__Bacteria	p__Bacteroidota	c__Bacteroidia	o__Bacteroidales	f__Muribaculaceae	g__Muribaculaceae	s__uncultured_bacterium	92.6697	0.0912962	ASV-493	0	0	0	0	0	0	0	0	0	0	0	0	0	0	0	0	0	0	0	0	0	0	0	0	0	0	0	0	0	0	0	0	0	0	0	0	0	417	292
b6a6034ad6172c1f2cd27081a27b593a	d__Bacteria	p__Bacteroidota	c__Bacteroidia	o__Bacteroidales	f__Muribaculaceae	g__Muribaculaceae	s__uncultured_bacterium	93.4539	0.0861439	ASV-464	0	0	0	0	0	1	0	0	0	0	0	0	0	0	0	0	0	0	0	0	0	0	0	0	0	0	2	0	0	0	0	0	0	0	0	0	0	0	0
7e56126adb1ce8a3315ed25fa0c8260b	d__Bacteria	p__Firmicutes	c__Clostridia	o__Monoglobales	f__Monoglobaceae	g__Monoglobus	s__uncultured_rumen	82.0252	0.0858136	ASV-316	0	0	0	0	0	0	0	0	0	0	0	0	0	0	0	0	0	0	0	0	0	0	0	0	0	0	0	0	0	0	0	0	0	0	0	0	0	0	0
d8b9b70e4702a9a54bbc2ce284df346d	d__Bacteria	p__Bacteroidota	c__Bacteroidia	o__Bacteroidales	f__Muribaculaceae	g__Muribaculaceae	s__uncultured_Bacteroidales	77.197	0.0856921	ASV-563	0	0	0	0	0	1	0	0	0	0	0	0	0	372	545	481	443	686	0	0	0	0	0	0	0	152	448	0	0	0	789	976	361	500	445	275	574	207	207
1f27e8665776365c0fcd302e79abcca6	d__Bacteria	p__Firmicutes	c__Clostridia	o__Lachnospirales	f__Lachnospiraceae	g__uncultured	s__uncultured_bacterium	87.7563	0.0826134	ASV-075	0	0	0	0	0	0	0	0	0	0	0	0	0	0	0	0	0	0	0	0	0	0	0	0	0	0	0	0	0	0	0	0	0	0	0	0	0	0	0
bdb8acfc18791d7f8bd348c7ab201244	d__Bacteria	p__Bacteroidota	c__Bacteroidia	o__Bacteroidales	f__Rikenellaceae	g__Alistipes	s__uncultured_bacterium	99.8509	0.0816413	ASV-477	0	0	0	0	0	0	0	0	0	0	0	0	0	0	0	0	0	0	0	0	0	0	0	0	0	0	0	0	0	0	0	0	0	0	0	0	0	0	0
23cbcc8b5972ab21d765815d67801e07	d__Bacteria	p__Firmicutes	c__Clostridia	o__Lachnospirales	f__Lachnospiraceae	g__Marvinbryantia	s__uncultured_bacterium	97.3941	0.0786806	ASV-088	13	0	13	0	0	16	0	8	0	16	19	0	0	16	0	21	22	12	0	0	0	12	0	0	0	19	11	14	0	15	9	6	13	15	23	14	13	10	12
7bb2ead3424b2de804df4001e25d4548	d__Bacteria	p__Bacteroidota	c__Bacteroidia	o__Bacteroidales	f__Muribaculaceae	g__Muribaculaceae	s__uncultured_bacterium	79.2968	0.0761153	ASV-306	0	0	0	0	0	0	0	0	0	0	0	0	0	0	0	0	0	0	0	0	0	0	0	0	0	0	0	0	0	0	0	0	0	0	0	0	0	0	0
e818ff730b252c0f544db1c243405d6d	d__Bacteria	p__Firmicutes	c__Bacilli	o__RF39	f__RF39	g__RF39	s__uncultured_bacterium	70.1247	0.0753094	ASV-600	4	7	4	9	23	17	3	14	7	14	6	3	13	7	6	25	4	10	1	3	13	6	1	4	8	1	12	5	9	7	2	6	8	1	13	4	10	6	9
b30680111e54793de93c8290f4ff2283	d__Bacteria	p__Firmicutes	c__Clostridia	o__Peptococcales	f__Peptococcaceae	g__uncultured	s__unidentified	99.9124	0.0740596	ASV-451	0	0	0	0	0	0	0	0	0	0	0	0	0	0	0	0	0	0	0	0	0	0	0	0	0	0	0	0	0	0	0	0	0	0	0	0	0	0	0
1cf88c3683ade63254030af2a5fb5ad3	d__Bacteria	p__Firmicutes	c__Clostridia	o__Oscillospirales	f__Ruminococcaceae	g__Ruminococcus	s__unidentified	71.6922	0.0718531	ASV-070	25	27	59	44	0	0	0	0	0	0	0	0	0	0	0	0	0	0	0	0	0	2	6	2	0	0	0	0	0	0	0	0	0	0	0	0	0	0	0
5781dece5c5a06100b877f67985a18a6	d__Bacteria	p__Cyanobacteria	c__Vampirivibrionia	o__Gastranaerophilales	f__Gastranaerophilales	g__Gastranaerophilales		100	0.0714307	ASV-206	0	0	0	0	0	0	0	0	0	0	0	0	0	0	0	0	0	0	0	0	0	0	0	0	0	0	0	0	0	0	0	0	0	0	0	0	0	0	0
8cb4f16bfff22a0a94c6f508a8e0a600	d__Bacteria	p__Bacteroidota	c__Bacteroidia	o__Bacteroidales	f__Muribaculaceae	g__Muribaculaceae		99.9987	0.0705517	ASV-362	0	0	0	0	0	0	0	0	0	0	0	0	0	0	0	0	0	0	0	0	0	0	0	0	0	0	0	0	0	0	0	0	0	0	0	0	0	0	0
eaab9ad584ff00c5d40f232f2cbf3a17	d__Bacteria	p__Firmicutes	c__Clostridia	o__Lachnospirales	f__Lachnospiraceae			99.9994	0.0688278	ASV-607	0	0	0	0	0	0	0	0	0	0	0	0	0	0	0	0	0	0	0	0	0	0	0	0	0	2	4	0	0	0	0	0	0	0	0	6	4	0	0
93809a3e534ddf45b6dcffa53c222876	d__Bacteria	p__Firmicutes	c__Clostridia	o__Lachnospirales	f__Lachnospiraceae	g__Lachnospiraceae_NK4A136_group		98.8535	0.068824	ASV-380	0	0	19	11	0	0	0	0	0	0	0	0	0	3	0	4	0	9	0	0	0	0	0	0	0	14	0	1	0	5	0	0	13	7	0	46	22	18	11
c6c15dc00c23c89835bbc2eb2394e9ce	d__Bacteria	p__Firmicutes	c__Clostridia	o__Lachnospirales	f__Lachnospiraceae	g__Roseburia		86.0421	0.0658748	ASV-500	0	0	0	0	0	0	0	0	0	0	0	0	0	0	0	0	0	0	0	0	0	0	0	0	0	0	0	0	0	0	0	0	0	0	0	0	0	0	0
0339c877cba6f85390ee3befc5fda52f	d__Bacteria	p__Firmicutes	c__Bacilli	o__Erysipelotrichales	f__Erysipelotrichaceae	g__Faecalibaculum	s__uncultured_bacterium	85.8917	0.0655254	ASV-004	0	0	0	0	0	2	0	0	0	0	0	0	0	0	0	0	0	0	0	0	0	0	0	0	0	0	0	0	0	0	0	0	0	0	0	0	0	236	343
f7f00b1a1a14bf6fe12021fc70599d9f	d__Bacteria	p__Firmicutes	c__Bacilli	o__Lactobacillales	f__Lactobacillaceae	g__Lactobacillus		99.982	0.0636107	ASV-640	0	0	0	0	0	0	0	0	0	0	0	0	0	0	0	0	0	0	0	0	0	0	0	0	0	0	0	0	0	0	0	0	0	0	0	0	0	0	0
d18f26cd4369d71539a75889065a3ece	d__Bacteria	p__Bacteroidota	c__Bacteroidia	o__Bacteroidales	f__Muribaculaceae	g__Muribaculaceae	s__uncultured_bacterium	87.8094	0.0608926	ASV-534	0	0	0	0	0	0	0	0	0	0	0	0	0	0	0	0	0	0	0	0	0	0	0	0	0	0	0	0	0	0	0	0	0	0	0	0	0	0	0
9f7c2e522b75f29a7062b658e5ee6426	d__Bacteria	p__Firmicutes	c__Clostridia	o__Lachnospirales	f__Lachnospiraceae	g__Lachnospiraceae_NK4A136_group	s__uncultured_bacterium	85.2626	0.0594576	ASV-407	0	0	0	0	0	0	0	0	0	0	0	0	0	0	0	0	0	0	0	0	0	0	0	0	0	0	0	0	0	0	0	0	0	0	0	0	0	0	0
1130726e8a5b5160731d8be2ea52b6ec	d__Bacteria	p__Actinobacteriota	c__Actinobacteria	o__Bifidobacteriales	f__Bifidobacteriaceae	g__Bifidobacterium		100	0.0579908	ASV-041	0	0	0	0	0	0	0	0	0	0	0	0	0	0	0	0	0	0	0	0	0	0	0	0	0	0	1	0	0	0	0	0	0	0	0	0	0	43	38
7b2ad5ecf7e34e042648a0eb57d7e5f5	d__Bacteria	p__Bacteroidota	c__Bacteroidia	o__Bacteroidales	f__Rikenellaceae	g__Alistipes	s__uncultured_bacterium	98.8832	0.0578829	ASV-303	0	0	0	0	0	0	0	0	0	0	0	0	0	0	0	0	0	0	0	0	0	0	0	0	321	0	0	323	294	213	0	0	0	0	0	0	0	186	156
91e39286dbc60b335873607dd88d5d2f	d__Bacteria	p__Firmicutes	c__Clostridia	o__Lachnospirales	f__Lachnospiraceae	g__uncultured		72.9583	0.0572174	ASV-373	0	0	0	0	0	0	0	0	0	0	0	0	0	0	0	0	0	0	0	0	0	0	0	0	0	8	0	0	0	0	0	0	0	0	0	4	0	0	0
6866ece970aadb0e1521c0abc5fc9632	d__Bacteria	p__Firmicutes	c__Clostridia	o__Lachnospirales	f__Lachnospiraceae	g__[Eubacterium]_xylanophilum_group	s__uncultured_bacterium	94.7993	0.0570338	ASV-258	0	0	4	8	6	6	3	6	6	3	1	3	0	9	7	6	0	7	15	9	4	7	7	9	4	1	4	18	13	15	5	1	1	4	2	21	11	0	3
a87cb91a3cc4e0437c966e5fef843c86	d__Bacteria	p__Actinobacteriota	c__Coriobacteriia	o__Coriobacteriales	f__Eggerthellaceae	g__Enterorhabdus	s__uncultured_bacterium	99.424	0.0564637	ASV-430	0	0	0	0	0	0	0	0	0	0	0	0	0	0	0	0	0	0	0	0	0	0	0	0	0	1	1	0	0	0	0	0	0	0	0	3	7	0	0
79081b5deae47cbaecb5c27f0409bb05	d__Bacteria	p__Firmicutes	c__Clostridia	o__Lachnospirales	f__Lachnospiraceae	g__Lachnospiraceae_NK4A136_group		97.7672	0.0518809	ASV-297	0	0	0	0	0	0	0	0	0	0	0	0	0	0	0	0	0	0	0	0	0	0	0	0	0	0	0	0	0	0	0	0	0	0	0	0	0	0	0
7f74f06c659e3364fcdda8d66418aac8	d__Bacteria	p__Firmicutes	c__Clostridia	o__Lachnospirales	f__Lachnospiraceae			99.9662	0.0518433	ASV-318	0	0	0	0	0	0	0	0	0	0	0	0	0	0	0	0	0	0	0	0	0	0	0	0	0	0	0	0	0	0	0	0	0	0	0	0	0	0	0
66f41ef227fd66a5f124900a1fc9e0cb	d__Bacteria	p__Firmicutes	c__Clostridia	o__Oscillospirales	f__Oscillospiraceae	g__Oscillibacter	s__unidentified	90.6556	0.0502726	ASV-254	3	20	2	13	27	14	1	4	4	13	12	7	25	34	15	21	18	18	15	10	5	1	8	15	3	14	8	22	34	4	7	2	41	35	25	13	0	72	16
5c6ef177e5eea8fe42181d4c9ca8400f	d__Bacteria	p__Firmicutes	c__Clostridia	o__Lachnospirales	f__Lachnospiraceae	g__GCA-900066575	s__uncultured_bacterium	98.4227	0.0481583	ASV-221	0	0	0	0	0	0	1	0	0	0	3	0	0	0	0	1	0	0	0	0	0	0	0	0	0	1	0	0	0	0	0	0	0	0	0	2	0	5	4
cff188a2695d2adb31e0af0acbac5af0	d__Bacteria	p__Bacteroidota	c__Bacteroidia	o__Bacteroidales	f__Muribaculaceae	g__Muribaculaceae	s__uncultured_bacterium	88.0129	0.0479732	ASV-529	0	0	0	0	0	0	0	0	0	0	0	0	0	0	0	0	0	0	0	0	0	0	0	0	0	0	0	0	0	0	0	0	0	0	0	0	0	0	0
e98c026cbc604bc0fad867a3ba82348e	d__Bacteria	p__Bacteroidota	c__Bacteroidia	o__Bacteroidales	f__Muribaculaceae	g__Muribaculaceae	s__uncultured_bacterium	98.4203	0.0451215	ASV-604	0	0	0	0	0	0	0	0	0	0	0	0	0	0	0	0	0	0	0	0	0	0	0	0	0	0	0	0	0	0	0	0	0	0	0	0	0	0	0
1d64064ed003299a24566ed3dc9a4d46	d__Bacteria	p__Firmicutes	c__Clostridia	o__Lachnospirales	f__Lachnospiraceae	g__Dorea		83.6821	0.0427467	ASV-072	27	15	10	15	8	1	8	23	6	0	3	7	0	4	0	16	0	1	0	4	2	4	17	2	0	9	4	0	1	2	5	2	8	7	2	17	0	0	1
aed94a5e974a53298b60353c21c5f755	d__Bacteria	p__Firmicutes	c__Bacilli	o__Acholeplasmatales	f__Acholeplasmataceae	g__Anaeroplasma	s__uncultured_bacterium	99.999	0.0425513	ASV-446	7	9	13	24	0	0	53	97	26	0	60	1	0	0	0	3	0	0	0	20	81	57	52	29	4	9	14	3	24	10	104	23	55	112	42	10	6	23	18
5bee7ebeca2e12372cf2c9e8d900a0fd	d__Bacteria	p__Firmicutes	c__Clostridia	o__Lachnospirales	f__Lachnospiraceae			99.9962	0.0411465	ASV-219	0	0	0	0	0	0	0	0	0	0	0	0	0	0	0	0	0	0	0	0	0	0	0	0	0	0	0	0	0	0	0	0	0	0	0	0	0	0	0
dc54fa473422db37118ae054dbec6383	d__Bacteria	p__Proteobacteria	c__Alphaproteobacteria	o__Rhodospirillales	f__uncultured	g__uncultured	s__Azospirillum_sp.	75.2491	0.0384802	ASV-575	0	0	0	0	0	0	0	0	0	0	0	0	0	0	0	0	0	0	0	0	0	0	0	0	0	0	0	0	0	0	0	0	0	0	0	0	0	0	0
199cb7a54dfa28fa14f40101e222023a	d__Bacteria	p__Bacteroidota	c__Bacteroidia	o__Bacteroidales	f__Muribaculaceae	g__Muribaculaceae	s__uncultured_Muribaculaceae	95.8183	0.0364068	ASV-064	0	0	0	0	0	0	0	0	0	0	0	0	0	0	0	0	0	0	0	0	0	0	0	0	0	0	0	1	0	0	0	0	0	0	0	0	0	15	21
218b294c597ec1c9f3225b631b72be71	d__Bacteria	p__Actinobacteriota	c__Coriobacteriia	o__Coriobacteriales	f__Eggerthellaceae	g__Enterorhabdus	s__Adlercreutzia_mucosicola	76.9865	0.0351953	ASV-083	0	0	0	0	0	0	0	0	0	0	0	0	0	0	0	0	0	0	0	0	0	0	0	0	0	3	3	0	0	0	6	1	11	9	4	2	2	0	0
37df17bd1e117267f54d02df1fc200c4	d__Bacteria	p__Firmicutes	c__Clostridia	o__Lachnospirales	f__Lachnospiraceae			99.7844	0.0349409	ASV-138	0	0	0	0	0	0	0	0	0	0	0	0	0	0	0	0	0	0	0	0	0	0	0	0	0	0	0	0	0	0	0	0	0	0	0	0	0	0	0
2815b4a7d006216600075bdabd64fe0f	d__Bacteria	p__Firmicutes	c__Clostridia	o__Lachnospirales	f__Lachnospiraceae			99.9713	0.0344108	ASV-102	0	0	0	0	0	0	0	0	0	0	0	0	0	0	0	0	0	0	0	0	0	0	0	0	0	0	0	0	0	0	0	0	0	0	0	0	0	0	0
c87d17a7d1aa5816e62c8a3b1f4db562	d__Bacteria	p__Firmicutes	c__Clostridia	o__Lachnospirales	f__Lachnospiraceae	g__Lachnospiraceae_NK4A136_group		99.9522	0.034156	ASV-503	21	0	12	18	0	0	0	0	0	0	0	0	0	0	0	0	0	0	0	0	0	0	0	0	0	34	10	0	0	0	0	6	5	4	12	21	50	0	0
0572e4938ad1a49b67a2a072fc7532ff	d__Bacteria	p__Firmicutes	c__Clostridia	o__Lachnospirales	f__Lachnospiraceae			99.6919	0.0339164	ASV-009	0	0	0	0	0	0	0	0	0	0	0	0	0	0	0	0	0	0	0	0	0	0	0	0	0	0	0	0	0	0	0	0	0	0	0	0	0	0	0
6d65b09042c1175b58956e8255efce3a	d__Bacteria	p__Desulfobacterota	c__Desulfovibrionia	o__Desulfovibrionales	f__Desulfovibrionaceae	g__Desulfovibrio	s__uncultured_bacterium	79.8536	0.0335392	ASV-266	0	0	0	0	0	0	0	0	0	0	0	0	0	0	0	0	0	0	0	0	0	0	0	0	0	0	0	0	0	0	0	0	0	0	0	0	0	0	0
94ed3edbb935e3e7c7fb066ff16a9ad7	d__Bacteria	p__Bacteroidota	c__Bacteroidia	o__Bacteroidales	f__Muribaculaceae	g__Muribaculaceae	s__uncultured_bacterium	99.7714	0.0332187	ASV-384	0	0	0	0	6	0	0	0	0	2	1	0	0	0	0	0	0	0	0	0	0	0	0	0	57	0	0	14	41	103	93	233	44	66	56	0	0	49	76
911908259d0450520bba4bc2593935e9	d__Bacteria	p__Firmicutes	c__Clostridia	o__Clostridia_UCG-014	f__Clostridia_UCG-014	g__Clostridia_UCG-014		100	0.0321998	ASV-369	0	0	0	0	0	0	0	0	0	0	0	0	0	0	0	0	0	0	0	0	0	0	0	0	0	0	0	0	0	0	0	0	0	0	0	0	0	0	0
cccf97b538ff7c898eca0153f5f10159	d__Bacteria	p__Firmicutes	c__Clostridia	o__Lachnospirales	f__Lachnospiraceae	g__Lachnospiraceae_NK4A136_group	s__uncultured_Clostridiales	97.7248	0.0319629	ASV-519	0	0	0	0	0	0	0	0	0	0	0	0	0	0	0	0	0	0	0	0	0	0	0	0	0	0	0	0	0	0	0	0	0	0	0	0	0	0	0
d98dcc3fe4a1481ddbcafc174e360339	d__Bacteria	p__Firmicutes	c__Clostridia	o__Lachnospirales	f__Lachnospiraceae	g__Tuzzerella		95.6493	0.0302347	ASV-567	2	2	0	4	0	0	0	0	0	0	0	0	0	0	0	0	2	0	0	0	0	0	0	0	0	1	0	1	0	1	0	0	0	0	0	1	0	1	0
92f6799572985889171a4c3488957bc8	d__Bacteria	p__Bacteroidota	c__Bacteroidia	o__Bacteroidales	f__Muribaculaceae	g__Muribaculaceae	s__uncultured_Bacteroidales	98.0345	0.0292465	ASV-377	0	0	0	0	0	0	0	0	0	0	0	0	0	0	0	0	0	0	0	0	0	0	0	0	0	0	0	0	0	0	0	0	0	0	0	0	0	0	0
b2e8a22c4d2ba503bfd2ba69db715aa4	d__Bacteria	p__Bacteroidota	c__Bacteroidia	o__Bacteroidales	f__Muribaculaceae	g__Muribaculaceae	s__uncultured_Bacteroidales	99.8092	0.0286912	ASV-450	0	0	0	0	0	0	0	0	0	0	0	0	0	0	0	0	0	0	0	0	0	0	0	0	68	0	0	61	40	81	85	47	40	38	113	0	0	56	61
274b87db45070870b7c24ea7123f0f35	d__Bacteria	p__Firmicutes	c__Clostridia	o__Clostridia_UCG-014	f__Clostridia_UCG-014	g__Clostridia_UCG-014	s__uncultured_bacterium	78.4649	0.0272078	ASV-100	10	20	2	40	9	17	0	7	16	0	59	16	0	3	22	14	37	7	5	0	16	8	0	0	16	4	38	17	15	8	11	35	16	4	0	10	3	5	11
59e204357fb373960789e02b5136059b	d__Bacteria	p__Firmicutes	c__Clostridia	o__Lachnospirales	f__Lachnospiraceae	g__Lachnospiraceae_UCG-006	s__uncultured_bacterium	71.3665	0.0270985	ASV-214	0	0	0	0	0	0	2	4	2	0	2	1	0	0	0	0	0	0	0	0	4	0	2	0	0	7	1	1	1	0	3	5	6	4	3	2	5	4	0
12c3060caaf6a344e2ebee3363c60d7c	d__Bacteria	p__Firmicutes	c__Clostridia	o__Lachnospirales	f__Lachnospiraceae	g__ASF356	s__uncultured_bacterium	91.7676	0.0255387	ASV-046	0	0	0	0	0	0	0	0	0	0	0	0	0	0	0	0	0	0	0	0	0	0	0	0	0	0	0	0	0	0	0	0	0	0	0	0	0	0	0
11120f0f3ab288914eeceb2f2f2a8787	d__Bacteria	p__Firmicutes	c__Clostridia	o__Clostridia_UCG-014	f__Clostridia_UCG-014	g__Clostridia_UCG-014	s__unidentified	80.6667	0.0254989	ASV-040	0	0	0	0	0	0	0	0	0	0	0	0	0	0	0	0	0	0	0	0	0	0	0	0	0	0	0	0	0	0	0	0	0	0	0	0	0	0	0
2e2f265b137ecf55a692bfa740bed7f5	d__Bacteria	p__Firmicutes	c__Clostridia	o__Lachnospirales	f__Lachnospiraceae			99.9966	0.0249522	ASV-117	0	5	3	6	6	0	2	0	0	2	0	0	0	8	0	0	0	0	0	17	0	0	0	12	0	2	1	3	9	8	0	0	0	5	4	13	2	2	0
a172e9bfa15b55fb2dd761ec0aa1b958	d__Bacteria	p__Bacteroidota	c__Bacteroidia	o__Bacteroidales	f__Muribaculaceae	g__Muribaculaceae	s__uncultured_Bacteroidales	78.2979	0.0245582	ASV-412	0	0	0	0	0	0	0	0	0	0	0	0	0	0	0	0	0	0	0	0	0	0	0	0	0	0	0	0	0	0	0	0	0	0	0	0	0	0	0
2ffe9203f6ff22b94fb2b082fceb881b	d__Bacteria	p__Firmicutes	c__Clostridia	o__Lachnospirales	f__Lachnospiraceae	g__Lachnospiraceae_NK4A136_group		73.582	0.024037	ASV-121	0	0	0	0	0	0	0	0	0	0	0	0	0	0	0	0	0	0	0	0	0	0	0	0	0	0	0	4	0	17	0	0	10	0	5	0	0	34	55
fbc37e85f64faafb354eed950919a417	d__Bacteria	p__Firmicutes	c__Bacilli	o__Lactobacillales	f__Lactobacillaceae	g__Lactobacillus		100	0.0237981	ASV-647	298	297	220	196	97	65	170	154	98	41	104	6	25	176	0	87	61	104	22	96	58	55	123	89	104	21	86	73	54	92	202	87	122	101	289	94	24	6	19
b9e2baaa3144ea2545b91818c318bd01	d__Bacteria	p__Firmicutes	c__Bacilli	o__Erysipelotrichales	f__Erysipelatoclostridiaceae	g__Erysipelatoclostridium		99.9997	0.0236634	ASV-471	39	7	23	27	0	0	13	12	0	4	8	1	0	4	13	11	12	17	0	2	3	7	3	1	0	0	7	8	4	3	0	6	0	3	2	0	1	0	0
54538087d560b9dc473f87bc76dfcfb1	d__Bacteria	p__Bacteroidota	c__Bacteroidia	o__Bacteroidales	f__Muribaculaceae	g__Muribaculaceae	s__uncultured_bacterium	80.8358	0.0229919	ASV-200	0	0	0	0	0	0	0	0	0	0	0	0	0	0	0	0	0	0	0	0	0	0	0	0	0	0	0	0	0	0	0	0	0	0	0	0	0	0	0
f2fc50db82ea93dfa7808e46e37001eb	d__Bacteria	p__Bacteroidota	c__Bacteroidia	o__Bacteroidales	f__Muribaculaceae	g__Muribaculaceae	s__uncultured_bacterium	85.3441	0.0219365	ASV-631	0	0	0	0	0	0	0	0	0	0	0	0	0	0	0	0	0	0	0	0	0	0	0	0	0	0	0	0	0	0	0	0	0	0	0	0	0	0	0
fd9048222f6598e32d24600236b6af7b	d__Bacteria	p__Firmicutes	c__Clostridia	o__Lachnospirales	f__Lachnospiraceae	g__[Eubacterium]_xylanophilum_group	s__uncultured_bacterium	99.9673	0.0203729	ASV-652	22	0	0	0	16	10	10	25	0	16	18	5	0	0	0	0	0	0	14	6	7	0	25	17	9	0	0	30	1	22	3	2	40	5	1	0	0	4	23
fd843547a7e5cad179404c7a1055e195	d__Bacteria	p__Firmicutes	c__Clostridia	o__Lachnospirales	f__Lachnospiraceae			99.9946	0.0202353	ASV-650	13	9	23	17	22	11	23	84	10	22	19	21	19	24	15	0	13	4	55	19	10	13	36	35	3	5	1	19	5	10	14	7	40	45	11	6	0	5	11
7d02a4a2ba8a120cd8a14e64db0bc442	d__Bacteria	p__Bacteroidota	c__Bacteroidia	o__Bacteroidales	f__Rikenellaceae	g__Alistipes	s__uncultured_bacterium	94.2395	0.0195544	ASV-311	0	0	0	0	0	0	0	0	0	0	0	0	0	0	0	0	0	0	0	0	0	0	0	0	0	0	0	0	0	0	0	0	0	0	0	0	0	0	0
29d592b4c317c0dc3acfc3cb015fd6d5	d__Bacteria	p__Firmicutes	c__Clostridia	o__Lachnospirales	f__Lachnospiraceae	g__Lachnospiraceae_UCG-006	s__Clostridium_sp.	92.3628	0.0194884	ASV-107	0	0	0	0	0	0	3	1	0	0	1	0	4	4	0	7	1	1	5	3	0	0	19	6	1	0	0	3	7	1	0	0	0	0	0	0	0	0	0
dc7d912b1e7ac880f564bd6eb8333bd3	d__Bacteria	p__Bacteroidota	c__Bacteroidia	o__Bacteroidales	f__Muribaculaceae	g__Muribaculaceae	s__uncultured_bacterium	86.3038	0.0192793	ASV-576	0	0	0	0	0	0	0	0	0	0	0	0	0	0	0	0	0	0	0	0	0	0	0	0	0	0	0	0	0	0	0	0	0	0	0	0	0	114	84
6fd79ee18d8d104479f6c0c6e8d3ea6c	d__Bacteria	p__Firmicutes	c__Clostridia	o__Clostridia_UCG-014	f__Clostridia_UCG-014	g__Clostridia_UCG-014		100	0.0192096	ASV-269	33	55	45	60	0	0	26	26	17	2	0	0	0	13	41	20	45	58	0	8	61	50	23	6	54	10	54	20	27	41	0	0	0	0	0	41	23	25	80
0da6a0bcf2d84792ac3ac663025aa8d1	d__Bacteria	p__Firmicutes	c__Clostridia	o__Lachnospirales	f__Lachnospiraceae	g__uncultured	s__unidentified	98.9046	0.0191732	ASV-033	0	0	0	2	2	0	1	0	0	0	1	0	0	2	0	5	1	0	4	2	0	2	0	1	0	2	0	10	3	0	0	3	3	5	1	2	0	3	3
55ea29af81fafde3733e2bd0d4974f2e	d__Bacteria	p__Verrucomicrobiota	c__Verrucomicrobiae	o__Verrucomicrobiales	f__Akkermansiaceae	g__Akkermansia	s__uncultured_bacterium	71.643	0.0184721	ASV-202	0	0	0	0	0	0	0	0	0	0	0	0	0	0	0	0	0	0	0	0	0	0	0	0	0	0	0	0	0	0	0	0	0	0	0	0	0	0	0
f22ed89d8d7e8aeb128c6d0411002358	d__Bacteria	p__Bacteroidota	c__Bacteroidia	o__Bacteroidales	f__Muribaculaceae	g__Muribaculaceae		99.9995	0.0183256	ASV-628	0	0	0	0	0	0	0	0	0	0	0	0	0	0	0	0	0	0	0	0	0	0	0	0	0	0	0	0	0	0	0	0	0	0	0	0	0	0	0
7123ca803acf917fa88d505016ead570	d__Bacteria	p__Firmicutes	c__Clostridia	o__Lachnospirales	f__Lachnospiraceae			99.9588	0.0182637	ASV-274	0	0	0	0	0	0	0	0	0	0	0	0	0	0	0	0	0	0	0	0	0	0	0	0	0	0	0	0	0	0	0	0	0	0	0	0	0	33	11
ee8ce7cbf0b20bb21ec392e72c335b62	d__Bacteria	p__Firmicutes	c__Clostridia	o__Lachnospirales	f__Lachnospiraceae			99.8994	0.0181674	ASV-618	0	0	0	0	12	3	8	8	6	7	0	3	7	17	2	6	10	6	10	9	5	2	9	12	8	1	1	22	19	2	3	1	4	1	7	1	0	26	3
bae400db3ad0d8701aca5b6e5af23fd8	d__Bacteria	p__Firmicutes	c__Clostridia	o__Lachnospirales	f__Lachnospiraceae			99.9666	0.0175093	ASV-472	0	0	0	0	0	0	0	0	0	0	0	0	0	0	0	0	0	0	0	0	0	0	0	0	0	0	0	0	0	0	0	0	0	0	0	0	0	0	0
a8bab8548ddbe1ff82ce1b9fc3b29ea3	d__Bacteria	p__Firmicutes	c__Clostridia	o__Lachnospirales	f__Lachnospiraceae	g__Roseburia		88.1266	0.0172836	ASV-432	0	0	0	0	0	0	0	0	0	0	0	0	0	0	0	0	0	0	0	0	0	0	0	0	0	0	0	0	0	0	0	0	0	0	0	0	0	0	0
3eb277bb10c28ab93028dcd4ea8a30aa	d__Bacteria	p__Firmicutes	c__Clostridia	o__Lachnospirales	f__Lachnospiraceae	g__Roseburia	s__uncultured_bacterium	87.5563	0.0162046	ASV-150	0	6	8	1	0	13	11	7	15	6	0	8	0	8	0	3	12	12	38	12	9	3	10	7	4	13	1	23	25	16	3	6	22	23	2	5	2	17	8
7a6d023abb4c84a2456994b828365aef	d__Bacteria	p__Firmicutes	c__Clostridia	o__Lachnospirales	f__Lachnospiraceae	g__uncultured	s__unidentified	90.3605	0.0161579	ASV-300	2	0	3	0	0	0	1	6	0	0	4	0	0	2	0	2	0	0	2	0	0	0	0	0	3	4	1	14	13	1	0	0	5	4	1	4	3	5	5
8776dc147d73820290cefa8b18ced058	d__Bacteria	p__Bacteroidota	c__Bacteroidia	o__Bacteroidales	f__Muribaculaceae	g__Muribaculaceae		99.9991	0.0161134	ASV-342	0	0	0	0	0	0	0	0	0	0	0	0	0	0	0	0	0	0	0	0	0	0	0	0	0	0	1	0	0	0	0	0	0	0	0	0	0	0	0
10ab31251b341b2f23b605502efe058f	d__Bacteria	p__Firmicutes	c__Clostridia	o__Clostridia_vadinBB60_group	f__Clostridia_vadinBB60_group	g__Clostridia_vadinBB60_group	s__uncultured_bacterium	94.1031	0.0161069	ASV-038	0	0	0	0	0	0	0	0	0	0	0	0	0	0	0	0	0	0	0	0	0	0	0	0	0	0	0	0	0	0	0	0	0	0	0	0	0	0	0
9d1f0ff3ba711fd7ff647ce61f5a304d	d__Bacteria	p__Firmicutes	c__Clostridia	o__Lachnospirales	f__Lachnospiraceae			99.9627	0.0153272	ASV-403	4	11	7	24	0	5	18	14	10	7	0	2	0	1	0	8	0	3	21	7	8	14	15	21	10	0	0	6	29	0	0	0	5	0	5	4	3	0	0
b436eacb9015a8d21956ac12ca621303	d__Bacteria	p__Firmicutes	c__Bacilli	o__Erysipelotrichales	f__Erysipelatoclostridiaceae	g__Candidatus_Stoquefichus	s__uncultured_bacterium	99.9254	0.0151947	ASV-456	0	0	0	0	0	0	0	0	0	0	0	0	0	0	0	0	0	0	0	0	0	0	0	0	0	0	0	0	0	0	0	0	0	0	0	0	0	0	0
79cf25cabda034837a0f95ad4c725c9a	d__Bacteria	p__Firmicutes	c__Clostridia	o__Oscillospirales	f__Ruminococcaceae	g__Incertae_Sedis		99.9994	0.0150302	ASV-298	0	0	0	0	0	0	0	0	0	0	0	0	0	0	0	0	0	0	0	0	0	0	0	0	0	0	0	0	0	0	0	0	0	0	0	0	0	32	29
8ac26e3da8a1e1b4abae8832e3a5391f	d__Bacteria	p__Firmicutes	c__Clostridia	o__Clostridia_UCG-014	f__Clostridia_UCG-014	g__Clostridia_UCG-014	s__uncultured_bacterium	76.3922	0.0149357	ASV-354	3	0	8	11	0	0	0	0	0	0	0	0	0	0	0	0	0	0	0	0	0	0	0	2	0	0	0	0	0	0	0	0	0	0	0	0	13	0	0
663a7c0b245874b476c30ced83f646d2	d__Bacteria	p__Firmicutes	c__Clostridia	o__Lachnospirales	f__Lachnospiraceae	g__uncultured	s__unidentified	94.5372	0.0148993	ASV-250	0	0	0	0	0	0	0	0	0	0	0	0	0	0	0	0	0	0	0	0	0	0	0	0	0	2	0	0	1	0	0	0	0	0	2	0	0	0	0
2887674c7fa8ec955f907e8f0456a8d4	d__Bacteria	p__Bacteroidota	c__Bacteroidia	o__Bacteroidales	f__Muribaculaceae	g__Muribaculaceae	s__uncultured_Bacteroidales	77.6221	0.0148507	ASV-104	0	0	0	0	0	0	0	0	0	0	0	0	0	0	0	0	0	0	0	0	0	0	0	0	0	0	0	0	0	0	0	0	0	0	0	0	0	0	0
8808add8bfc0b0b46af89f9135eca7c4	d__Bacteria	p__Firmicutes	c__Bacilli	o__RF39	f__RF39	g__RF39		100	0.0148239	ASV-344	0	0	0	0	0	0	0	0	0	0	0	0	0	0	0	0	0	0	0	0	0	0	0	0	0	0	0	0	0	0	0	0	0	0	0	0	0	0	0
ac323455423c1dc9bf5a4b0842c8386b	d__Bacteria	p__Firmicutes	c__Clostridia	o__Clostridiales	f__Clostridiaceae	g__Candidatus_Arthromitus	s__uncultured_bacterium	70.687	0.0147828	ASV-442	0	0	0	0	0	0	0	0	0	0	0	0	0	0	0	0	0	0	0	0	0	0	0	0	0	0	0	0	0	0	0	0	0	0	0	0	0	0	0
6362c6de7d992de7c9662971676f9c6e	d__Bacteria	p__Firmicutes	c__Clostridia	o__Lachnospirales	f__Lachnospiraceae			99.9999	0.01476	ASV-241	0	0	0	0	0	0	0	0	0	0	0	0	0	0	0	0	0	0	0	0	0	0	0	0	0	0	0	0	0	0	0	0	0	0	0	0	0	6	0
05e071372f600655b5b29b7d588b78e0	d__Bacteria	p__Firmicutes	c__Bacilli	o__Erysipelotrichales	f__Erysipelotrichaceae	g__uncultured	s__unidentified	99.7002	0.0145979	ASV-011	0	0	4	0	0	0	1	0	1	0	0	0	0	0	0	0	0	0	0	0	1	0	0	0	0	0	0	0	0	0	0	0	0	0	0	0	0	0	0
9b4ca35ff035a59a3f4aaa70e5b53c12	d__Bacteria	p__Firmicutes	c__Clostridia	o__Clostridia_UCG-014	f__Clostridia_UCG-014	g__Clostridia_UCG-014		100	0.0139934	ASV-397	4	0	5	2	15	15	0	5	3	4	10	12	11	3	0	5	4	5	5	5	3	3	3	2	5	1	3	4	1	6	3	6	6	2	4	7	3	2	4
7e6296346d70654eeb4efc1d1ae3448b	d__Bacteria	p__Firmicutes	c__Clostridia	o__Lachnospirales	f__Lachnospiraceae	g__Lachnospiraceae_UCG-001	s__uncultured_bacterium	98.7886	0.0139661	ASV-317	0	0	0	0	0	0	0	0	0	0	0	0	0	0	0	0	0	0	0	0	0	0	0	0	0	0	0	0	0	0	0	0	0	0	0	0	0	0	0
019d5e79981edb99a7987bde2a28bb8e	d__Bacteria	p__Bacteroidota	c__Bacteroidia	o__Bacteroidales	f__Muribaculaceae	g__Muribaculaceae		99.9626	0.0134244	ASV-001	0	0	0	0	0	0	0	0	0	0	0	0	0	0	0	0	0	0	0	0	0	0	0	0	0	0	0	0	0	0	0	0	0	0	0	0	0	0	0
d7def2af8cfe80aa5ef0f269f5ff98d9	d__Bacteria	p__Firmicutes	c__Clostridia	o__Lachnospirales	f__Lachnospiraceae	g__Lachnospiraceae_NK4A136_group		98.5449	0.0130303	ASV-559	0	0	0	1	0	0	3	4	2	2	0	0	0	5	0	6	4	0	7	1	0	0	0	8	0	15	0	3	2	0	0	0	8	17	3	3	0	0	2
e92546e0c3c6642271b37bae06140442	d__Bacteria	p__Firmicutes	c__Clostridia	o__Lachnospirales	f__Lachnospiraceae	g__A2	s__uncultured_bacterium	99.9935	0.012921	ASV-602	0	0	0	0	0	0	0	0	0	0	0	0	0	0	0	0	0	0	0	0	0	0	0	0	0	0	0	0	0	0	0	0	0	0	0	0	0	0	0
bdfc505c9046dc64812310f196633ce7	d__Bacteria	p__Bacteroidota	c__Bacteroidia	o__Bacteroidales	f__Rikenellaceae	g__Alistipes	s__Alistipes_shahii	87.1391	0.012694	ASV-478	0	0	0	0	3	0	0	0	0	0	0	0	0	0	0	0	0	0	0	0	0	0	0	0	14	0	0	24	9	31	0	0	0	0	0	0	0	11	18
aa76b290e134aae3d37171f036fb4d45	d__Bacteria	p__Firmicutes	c__Clostridia	o__Lachnospirales	f__Lachnospiraceae	g__GCA-900066575	s__uncultured_bacterium	98.585	0.0115619	ASV-437	0	0	0	0	0	0	0	0	0	1	1	0	0	3	0	0	0	0	0	0	0	0	0	0	0	0	0	0	0	0	0	0	0	0	0	0	0	0	0
927655afcf197d703f220014788c7f0e	d__Bacteria	p__Firmicutes	c__Clostridia	o__Lachnospirales	f__Lachnospiraceae	g__Blautia	s__Lachnospiraceae_bacterium	99.9968	0.0114494	ASV-375	1	0	6	7	0	0	0	0	0	0	0	0	0	0	0	0	0	0	0	0	0	0	0	0	0	1	0	0	0	0	0	0	0	0	1	0	0	0	0
1a3dd1a533b67ff9f96e0b08ec6ae4d6	d__Bacteria	p__Firmicutes	c__Clostridia	o__Lachnospirales	f__Lachnospiraceae			99.9991	0.0112524	ASV-067	0	0	0	0	0	0	0	0	0	0	0	0	0	0	0	0	0	0	0	0	0	0	0	0	0	0	0	0	0	0	0	0	0	0	0	0	0	0	0
ed675cb77bb88e962f7485b17ebfc1fa	d__Bacteria	p__Firmicutes	c__Clostridia	o__Lachnospirales	f__Lachnospiraceae	g__Lachnospiraceae_UCG-001	s__uncultured_bacterium	94.3092	0.0110666	ASV-613	0	0	0	0	0	0	0	0	0	0	0	0	0	0	0	0	0	0	0	0	0	0	0	0	0	0	0	0	0	0	0	0	0	0	0	0	0	0	1
8b66adcbf0319c5f7a7b30d734142ed1	d__Bacteria	p__Firmicutes	c__Clostridia	o__Lachnospirales	f__Lachnospiraceae	g__Roseburia	s__Clostridium_sp.	73.3887	0.0108537	ASV-356	17	16	17	37	0	0	0	3	1	1	1	1	0	3	0	0	6	4	3	5	4	0	3	2	0	31	3	3	10	2	5	19	39	68	12	12	2	3	0
8573e422a6432f1ecb0ebac1259fea91	d__Bacteria	p__Firmicutes	c__Clostridia	o__Lachnospirales	f__Lachnospiraceae	g__uncultured	s__uncultured_bacterium	97.3791	0.0106989	ASV-335	4	0	2	6	0	0	8	3	5	8	13	0	0	14	0	11	1	5	0	1	2	0	9	7	5	19	3	13	17	10	3	3	0	12	0	11	6	4	3
75ba791ff796c70492f0c10c9369b9a1	d__Bacteria	p__Firmicutes	c__Clostridia	o__Lachnospirales	f__Lachnospiraceae	g__[Eubacterium]_ventriosum_group		99.9939	0.0103635	ASV-289	49	14	45	37	0	4	5	6	6	0	1	1	0	2	0	0	4	8	2	5	4	5	2	0	2	2	2	0	0	0	2	6	1	0	2	2	3	0	2
c352617aeaa6dd313345a631ffb1ffc3	d__Bacteria	p__Firmicutes	c__Clostridia	o__Clostridia_UCG-014	f__Clostridia_UCG-014	g__Clostridia_UCG-014		100	0.0101965	ASV-492	70	95	21	87	103	79	155	67	136	0	147	108	13	0	169	28	4	69	19	0	0	82	46	11	23	0	8	38	12	28	20	75	69	29	42	10	5	27	104
54068afabe34095fbd9cc141a6bef247	d__Bacteria	p__Firmicutes	c__Bacilli	o__Erysipelotrichales	f__Erysipelotrichaceae			99.7822	0.00989976	ASV-198	7	2	0	2	0	0	2	1	0	7	4	3	0	4	0	1	4	8	2	0	0	1	1	0	5	1	6	6	0	3	6	3	0	5	4	3	3	2	0
a78050d4c7426f03d707666d5e692673	d__Bacteria	p__Firmicutes	c__Clostridia	o__Peptococcales	f__Peptococcaceae	g__uncultured	s__uncultured_bacterium	95.857	0.00967873	ASV-428	1	1	0	0	0	1	3	3	0	1	1	0	0	1	0	1	0	0	4	0	1	0	1	0	0	1	1	4	0	0	0	0	2	1	1	1	3	1	2
52b19c2d40e8e95e940a7402a3d396f9	d__Bacteria	p__Firmicutes	c__Clostridia	o__Lachnospirales	f__Lachnospiraceae	g__[Eubacterium]_xylanophilum_group	s__uncultured_bacterium	99.5966	0.0096742	ASV-195	0	0	0	0	0	0	0	0	0	0	0	0	0	0	0	0	0	0	0	0	0	0	0	0	0	0	0	0	0	0	0	0	0	0	0	0	0	0	0
58a87ab656aebd7dabea050fac0090e1	d__Bacteria	p__Firmicutes	c__Clostridia	o__Clostridia_UCG-014	f__Clostridia_UCG-014	g__Clostridia_UCG-014		100	0.00946042	ASV-208	0	0	0	0	0	0	0	0	0	0	0	0	0	0	0	0	0	0	0	0	0	0	0	0	0	0	0	0	0	0	0	0	0	0	0	0	0	0	0
6044f67c3657b9cec41e69a363873577	d__Bacteria	p__Firmicutes	c__Clostridia	o__Lachnospirales	f__Lachnospiraceae	g__Lachnospiraceae_UCG-001	s__uncultured_Clostridiales	70.5409	0.00944818	ASV-231	5	0	11	14	0	0	9	0	0	9	10	0	0	15	0	6	6	0	20	0	0	0	7	14	0	13	0	7	7	0	9	0	0	15	0	0	0	4	0
1451a0cb2325727678907653a9679df8	d__Bacteria	p__Firmicutes	c__Clostridia	o__Lachnospirales	f__Lachnospiraceae	g__uncultured	s__uncultured_bacterium	70.2651	0.00944161	ASV-050	0	0	0	0	0	0	0	0	0	0	0	0	0	0	0	0	0	0	0	0	0	0	0	0	0	0	0	0	0	0	0	0	0	0	0	0	0	0	0
b42edbbea15843f253ea7f6c2444ae22	d__Bacteria	p__Bacteroidota	c__Bacteroidia	o__Bacteroidales	f__Muribaculaceae	g__Muribaculaceae	s__uncultured_Bacteroidales	88.6911	0.00941936	ASV-455	0	0	0	0	0	0	0	0	0	0	0	0	0	0	0	0	0	0	0	0	0	0	0	0	0	0	0	0	0	0	0	0	0	0	0	0	0	0	0
d279a4eae44b735bc8b0881969ff1e5e	d__Bacteria	p__Firmicutes	c__Clostridia	o__Clostridia_UCG-014	f__Clostridia_UCG-014	g__Clostridia_UCG-014	s__unidentified	99.6593	0.00931694	ASV-538	0	24	0	0	7	0	4	33	4	17	14	14	0	18	0	3	21	6	2	0	12	15	4	2	11	1	4	0	11	6	33	81	25	2	2	0	0	4	29
257e8cfc3bed46e21ef184038bd8cc43	d__Bacteria	p__Firmicutes	c__Clostridia	o__Lachnospirales	f__Lachnospiraceae			99.9721	0.00927512	ASV-091	6	112	3	58	7	58	72	24	6	9	40	31	0	11	0	56	0	0	5	9	3	10	5	15	0	5	6	4	17	0	3	5	1	43	10	13	6	0	0
aa260a9a485a4833fc990194570cfabb	d__Bacteria	p__Firmicutes	c__Clostridia	o__Lachnospirales	f__Lachnospiraceae			99.9929	0.00910535	ASV-435	1	0	0	2	0	4	0	0	2	7	5	7	0	3	0	0	5	0	25	0	1	9	0	0	0	0	0	3	2	4	5	4	7	2	4	4	0	1	2
95270924b9d4098a40e0fa39395ca2e0	d__Bacteria	p__Firmicutes	c__Clostridia	o__Lachnospirales	f__Lachnospiraceae	g__Lachnospiraceae_NK4A136_group		95.4113	0.00909417	ASV-386	0	0	0	0	0	0	0	0	0	0	0	0	0	0	0	0	0	0	0	24	25	10	34	32	0	22	8	0	0	0	0	0	0	0	0	13	2	0	0
39a437bb0e5b82fcd25a5e34863a92d8	d__Bacteria	p__Firmicutes	c__Clostridia	o__Oscillospirales	f__Oscillospiraceae	g__uncultured	s__Clostridium_sp.	85.0406	0.00890099	ASV-142	13	24	6	14	0	0	5	15	3	2	6	2	23	3	0	2	0	4	7	6	8	11	10	18	9	0	0	30	16	3	2	0	19	26	11	0	5	4	7
b5030798281b7898b7065942d39f98be	d__Bacteria	p__Firmicutes	c__Clostridia	o__Oscillospirales	f__Oscillospiraceae	g__uncultured		95.5915	0.008884	ASV-460	4	0	7	0	13	5	10	15	0	12	0	0	0	2	0	0	6	0	19	10	0	0	7	12	0	14	0	14	6	0	0	0	1	2	10	26	1	2	0
307c76a44239a81f3a459223b496d565	d__Bacteria	p__Firmicutes	c__Clostridia	o__Clostridia_UCG-014	f__Clostridia_UCG-014	g__Clostridia_UCG-014	s__uncultured_bacterium	98.4603	0.00885135	ASV-123	0	0	0	0	0	0	0	0	0	0	0	0	0	0	0	0	0	0	0	0	0	0	0	0	0	0	0	0	0	0	0	0	0	0	0	0	0	0	0
3085fee0776053b69e5119149c380c20	d__Bacteria	p__Firmicutes	c__Clostridia	o__Lachnospirales	f__Lachnospiraceae			99.9996	0.00885135	ASV-124	0	0	0	0	0	0	0	0	0	0	0	0	0	0	0	0	0	0	0	0	0	0	0	0	0	0	0	0	0	0	0	0	0	0	0	0	0	0	0
312cd52d61806b9f37b259bf3c426df2	d__Bacteria	p__Firmicutes	c__Clostridia	o__Clostridia_UCG-014	f__Clostridia_UCG-014	g__Clostridia_UCG-014	s__uncultured_bacterium	90.2288	0.00885135	ASV-125	0	0	0	0	0	0	0	0	0	0	0	0	0	0	0	0	0	0	0	0	0	0	0	0	0	0	0	0	0	0	0	0	0	0	0	0	0	0	0
73c25788976ed6de0992a971d2256afb	d__Bacteria	p__Firmicutes	c__Clostridia	o__Lachnospirales	f__Lachnospiraceae	g__Lachnospiraceae_NK4A136_group		89.7668	0.00869491	ASV-282	0	0	0	0	0	0	0	0	0	0	0	0	0	0	0	0	0	0	0	0	0	0	0	0	0	0	0	0	0	0	0	0	0	0	0	0	0	0	0
5b25672dddf67a7679122b4af43e405d	d__Bacteria	p__Firmicutes	c__Clostridia	o__Oscillospirales	f__Oscillospiraceae	g__NK4A214_group	s__unidentified	99.8577	0.00844217	ASV-216	0	0	0	0	0	0	0	0	0	0	0	0	0	0	0	0	0	0	0	0	0	0	0	0	1	1	0	2	0	3	0	0	0	0	0	0	0	2	2
e343f16207f78d94a9aa1738f504d205	d__Bacteria	p__Firmicutes	c__Clostridia	o__Lachnospirales	f__Lachnospiraceae	g__Lachnospiraceae_NK4A136_group		94.7365	0.00833367	ASV-594	0	0	0	0	0	0	0	0	0	0	0	0	0	0	0	0	0	0	0	0	0	0	0	0	0	0	0	0	0	0	0	0	0	0	0	0	0	0	0
18d14b6c6efbaa34aa953fd2f17a4238	d__Bacteria	p__Firmicutes	c__Clostridia	o__Lachnospirales	f__Lachnospiraceae	g__Roseburia		80.6028	0.00832797	ASV-063	0	0	0	0	0	0	0	0	0	0	0	0	0	0	0	0	0	0	0	0	0	0	0	0	0	0	0	0	0	0	0	0	0	0	0	0	0	0	0
e96a9d19385b43b16c61e4fbf686c1ba	d__Bacteria	p__Firmicutes	c__Clostridia	o__Oscillospirales	f__Ruminococcaceae	g__UBA1819	s__uncultured_bacterium	99.2051	0.00814919	ASV-603	0	0	0	0	0	0	0	0	0	0	0	0	0	0	0	0	0	0	0	0	0	0	0	0	0	0	0	0	0	0	0	0	0	0	0	0	0	0	0
817b4584b293eca703d9fc12f794a37e	d__Bacteria	p__Firmicutes	c__Clostridia	o__Lachnospirales	f__Lachnospiraceae			99.9919	0.00803863	ASV-321	0	0	0	0	0	0	0	0	0	0	0	0	0	0	0	0	0	0	0	0	0	0	0	0	0	0	0	0	0	0	0	0	0	0	0	0	0	0	0
cd1d0a5ce232ac9edb6a9d14891319de	d__Bacteria	p__Firmicutes	c__Clostridia	o__Oscillospirales	f__Ruminococcaceae	g__Incertae_Sedis	s__uncultured_bacterium	97.5551	0.00767998	ASV-520	0	0	0	0	0	0	0	0	0	0	0	0	0	0	0	0	0	0	0	0	0	0	0	0	0	0	0	0	0	0	0	0	0	0	0	0	0	0	0
8ed9d821abfd6e3395ef16f67f6e19ff	d__Bacteria	p__Firmicutes	c__Clostridia	o__Lachnospirales	f__Lachnospiraceae	g__Lachnospiraceae_NK4A136_group	s__Blautia_coccoides	73.5126	0.00766794	ASV-367	0	0	0	0	0	0	0	0	0	0	0	0	0	0	0	0	0	0	0	0	0	0	0	0	0	25	3	0	0	0	0	0	0	0	0	10	0	0	0
34f570e95468597945fa1c8c3b0e5914	d__Bacteria	p__Firmicutes	c__Clostridia	o__Lachnospirales	f__Lachnospiraceae	g__Roseburia	s__uncultured_bacterium	75.4069	0.00756536	ASV-134	0	0	0	0	0	0	0	0	0	0	0	0	0	0	0	0	0	0	0	0	0	0	0	0	3	0	0	12	2	0	0	0	0	0	0	0	0	2	0
a0367185b071b7fe34ca85950ed2b23e	d__Bacteria	p__Firmicutes	c__Clostridia	o__Lachnospirales	f__Lachnospiraceae			99.9939	0.00701681	ASV-410	1	0	0	0	0	0	0	0	0	0	0	0	0	0	0	0	4	0	16	0	0	0	9	0	9	21	0	0	0	14	0	0	4	17	0	14	7	7	0
d95cd3f1a7cabbc8de33c90b8e4d79e1	d__Bacteria	p__Firmicutes	c__Clostridia	o__Oscillospirales	f__Oscillospiraceae	g__uncultured		86.3392	0.00678199	ASV-566	5	0	22	11	6	0	2	9	7	7	12	8	0	21	0	10	13	6	22	2	7	2	0	5	2	5	3	10	13	9	3	2	12	6	0	12	0	2	0
df7f6eb7a9c9d24a9b861f380abe0f7b	d__Bacteria	p__Firmicutes	c__Clostridia	o__Clostridia_UCG-014	f__Clostridia_UCG-014	g__Clostridia_UCG-014		100	0.00627066	ASV-582	0	0	0	0	0	0	0	0	0	0	0	0	0	0	0	0	0	0	0	0	0	0	0	0	0	0	0	0	0	0	0	0	0	0	0	0	0	0	0
c515cdfc129fe13ffaeb0bd8a80d8aef	d__Bacteria	p__Firmicutes	c__Clostridia	o__Clostridia_UCG-014	f__Clostridia_UCG-014	g__Clostridia_UCG-014	s__unidentified	99.4662	0.00625174	ASV-496	1	6	6	0	6	0	2	15	4	1	0	0	0	3	0	0	0	3	0	0	0	5	0	1	1	5	0	0	3	1	0	0	1	0	1	4	3	1	1
746b3c3ce4e9b07af5ac5d0d85270548	d__Bacteria	p__Firmicutes	c__Clostridia	o__Lachnospirales	f__Lachnospiraceae	g__Lachnospiraceae_UCG-001	s__uncultured_bacterium	98.744	0.00619932	ASV-288	0	0	0	0	0	0	0	0	0	0	0	0	0	0	0	0	0	0	0	0	0	0	0	0	0	0	0	0	0	0	0	0	0	0	0	0	0	0	0
a3852cbb2321d48ffddea1269d84e6a5	d__Bacteria	p__Firmicutes	c__Clostridia	o__Oscillospirales	f__[Eubacterium]_coprostanoligenes_group	g__[Eubacterium]_coprostanoligenes_group		100	0.00614361	ASV-422	6	5	2	2	32	14	10	10	9	19	16	22	19	34	0	20	19	13	18	25	19	17	26	23	3	20	15	4	6	42	19	10	32	18	19	11	38	0	0
7b3a94b9506327a899acad79ae1b8c62	d__Bacteria	p__Firmicutes	c__Clostridia	o__Clostridia_UCG-014	f__Clostridia_UCG-014	g__Clostridia_UCG-014		100	0.00604377	ASV-304	0	0	0	0	0	0	0	0	0	0	0	0	0	0	0	0	0	0	0	0	0	0	0	0	0	0	0	0	0	0	0	0	0	0	0	0	0	0	0
c1089d6b847b1f183bbd684ccbd13625	d__Bacteria	p__Firmicutes	c__Clostridia	o__Clostridia_UCG-014	f__Clostridia_UCG-014	g__Clostridia_UCG-014		100	0.00602425	ASV-485	3	14	1	6	9	6	4	12	6	2	3	0	0	0	10	6	0	7	2	0	6	6	2	2	7	0	12	10	4	20	3	4	1	5	6	4	3	8	6
3044cf39bba48a0be52358d3e77aa8e3	d__Bacteria	p__Firmicutes	c__Clostridia	o__Lachnospirales	f__Lachnospiraceae			99.999	0.00593539	ASV-122	1	0	0	1	0	0	3	0	0	0	0	0	0	0	0	0	0	0	3	5	0	7	0	4	0	28	1	0	8	0	0	0	2	3	5	10	3	4	4
179c312a3708b0e0372a22598c202920	d__Bacteria	p__Firmicutes	c__Clostridia	o__Peptococcales	f__Peptococcaceae	g__Peptococcus	s__uncultured_bacterium	99.9471	0.00580964	ASV-061	0	0	0	0	0	0	0	0	0	0	0	0	0	0	0	0	0	0	0	0	0	0	0	0	0	0	0	0	0	0	0	0	0	0	0	0	0	0	0
d7ccc5824de45f3fe09312be4414d1ab	d__Bacteria	p__Firmicutes	c__Clostridia	o__Clostridia_UCG-014	f__Clostridia_UCG-014	g__Clostridia_UCG-014	s__unidentified	97.8585	0.00578562	ASV-558	0	0	0	0	0	0	0	0	0	0	0	0	0	0	0	0	0	0	0	0	0	0	0	0	1	0	0	1	1	0	0	0	0	0	0	0	0	1	3
ed6c548044fd3ff4f846120366e95022	d__Bacteria	p__Firmicutes	c__Bacilli	o__Lactobacillales	f__Lactobacillaceae	g__Lactobacillus		99.9998	0.00573835	ASV-614	0	0	0	0	0	0	0	0	0	0	0	0	0	0	0	0	0	0	0	0	0	0	0	0	0	0	0	0	0	0	0	0	0	0	0	0	0	0	0
c8ae4661ae9474e1fc6eb3089d83ba5b	d__Bacteria	p__Firmicutes	c__Clostridia	o__Lachnospirales	f__Lachnospiraceae	g__uncultured		79.2208	0.00571355	ASV-505	0	0	0	0	0	0	0	0	0	0	0	0	0	0	0	0	0	0	0	0	0	0	0	0	0	0	0	0	0	0	0	0	0	0	0	0	0	0	0
1731b444a2fc79156b5716b189e021f1	d__Bacteria	p__Firmicutes	c__Clostridia	o__Lachnospirales	f__Lachnospiraceae			99.9955	0.00556246	ASV-059	0	0	0	0	0	0	0	0	0	0	0	0	0	0	0	0	0	0	0	0	0	0	0	0	0	0	0	0	0	0	0	0	0	0	0	0	0	0	0
dfa08243f0246ba69a6b316a147fa9b0	d__Bacteria	p__Firmicutes	c__Clostridia	o__Oscillospirales	f__Ruminococcaceae	g__Incertae_Sedis	s__uncultured_bacterium	93.1018	0.00550677	ASV-583	1	0	0	0	0	0	0	0	0	0	8	6	0	0	0	2	0	0	0	0	0	0	0	0	18	3	4	3	2	2	6	3	3	12	0	0	8	10	6
eb12fba0384e38e12a64929ff0696961	d__Bacteria	p__Firmicutes	c__Clostridia	o__Lachnospirales	f__Lachnospiraceae	g__Lachnospiraceae_NK4A136_group		98.4348	0.0054011	ASV-608	4	0	0	8	0	0	0	0	0	0	6	0	0	0	0	0	1	0	0	27	0	35	0	1	15	0	0	76	166	71	0	0	0	0	0	19	0	2	1
1724224c5c039edf8c908f69786d7231	d__Bacteria	p__Firmicutes	c__Clostridia	o__Lachnospirales	f__Lachnospiraceae	g__Lachnospiraceae_FCS020_group		85.4682	0.00520987	ASV-058	16	11	33	36	5	0	1	6	4	9	11	5	0	12	0	7	5	6	11	8	2	2	7	6	0	5	1	7	5	1	11	1	10	9	6	4	1	13	10
9b6a5adb178b80e32893358f34793de2	d__Bacteria	p__Firmicutes	c__Clostridia	o__Oscillospirales	f__Oscillospiraceae	g__Oscillibacter	s__uncultured_bacterium	81.7828	0.00502215	ASV-398	0	0	0	0	0	0	0	0	0	0	0	0	0	0	0	0	0	0	0	0	0	0	0	0	0	0	0	0	0	0	0	0	0	0	0	0	0	0	0
c30593a13857663a21c94ec8dff456ce	d__Bacteria	p__Firmicutes	c__Clostridia	o__Lachnospirales	f__Lachnospiraceae	g__A2		99.9997	0.00501806	ASV-491	0	0	5	0	0	0	0	0	0	0	0	0	0	0	0	0	0	0	68	0	0	0	0	0	0	0	0	0	0	0	0	0	0	0	0	0	0	23	0
a936551a471a2ce2e9f942fc1742a750	d__Bacteria	p__Firmicutes	c__Clostridia	o__Lachnospirales	f__Lachnospiraceae	g__GCA-900066575	s__uncultured_bacterium	99.8112	0.00500819	ASV-434	0	0	0	0	0	0	0	0	0	0	0	0	0	0	0	0	0	0	0	0	0	0	0	0	0	0	0	0	0	0	0	0	0	0	0	0	0	0	0
ca11911c58744beeb0b005b4a3cfb0a2	d__Bacteria	p__Firmicutes	c__Clostridia	o__Clostridia_UCG-014	f__Clostridia_UCG-014	g__Clostridia_UCG-014		100	0.00489362	ASV-509	0	0	0	0	0	0	0	0	0	0	0	0	0	0	0	0	0	0	0	0	0	0	0	0	0	0	0	0	0	0	0	0	0	0	0	0	0	0	0
20507d5da1f9fb3326b703f09ad7e04a	d__Bacteria	p__Firmicutes	c__Clostridia	o__Oscillospirales	f__Oscillospiraceae	g__Oscillibacter		99.9948	0.00484148	ASV-079	29	13	4	6	10	5	1	1	4	4	15	0	0	11	0	6	6	4	11	6	9	6	2	9	2	12	3	22	16	4	2	3	6	2	10	8	12	5	0
3ca25f95a0f451b89a214534f52b50b1	d__Bacteria	p__Firmicutes	c__Clostridia	o__Oscillospirales	f__Oscillospiraceae	g__Colidextribacter		90.4296	0.0046623	ASV-145	6	11	1	5	12	0	4	0	5	5	4	1	0	14	0	14	6	0	0	5	0	0	3	4	4	13	3	3	5	1	0	0	5	3	12	0	4	5	2
de81ca4721f778f149990f79fc756b83	d__Bacteria	p__Firmicutes	c__Clostridia	o__Clostridia_vadinBB60_group	f__Clostridia_vadinBB60_group	g__Clostridia_vadinBB60_group	s__unidentified	97.8879	0.0046462	ASV-580	2	0	7	0	17	18	5	19	0	21	2	6	35	16	0	16	1	10	0	1	12	0	0	18	9	15	2	4	5	4	22	21	13	38	31	3	32	4	3
e4c69b051e724cc6af01d54e1993f891	d__Bacteria	p__Firmicutes	c__Clostridia	o__Lachnospirales	f__Lachnospiraceae	g__Roseburia	s__uncultured_bacterium	94.9996	0.0046392	ASV-598	0	0	0	0	0	0	0	0	0	0	0	0	0	0	0	0	0	0	0	0	0	0	0	0	0	0	0	0	0	0	0	0	0	0	0	0	0	0	0
7107b3b4690ead0e42e5bacb7f82aa23	d__Bacteria	p__Firmicutes	c__Clostridia	o__Lachnospirales	f__Lachnospiraceae			99.9972	0.00462536	ASV-272	0	0	0	0	0	0	0	0	0	0	0	0	0	0	0	0	0	0	0	0	0	0	0	0	0	0	0	0	0	0	0	0	0	0	0	0	0	0	0
2496ed44a31ec69f748235c49243ca89	d__Bacteria	p__Firmicutes	c__Clostridia	o__Lachnospirales	f__Lachnospiraceae	g__Roseburia	s__uncultured_bacterium	92.37	0.00462209	ASV-089	0	0	0	0	0	0	0	0	0	0	0	0	0	0	0	0	0	0	0	0	0	0	0	0	0	0	0	0	0	0	0	0	0	0	0	0	0	0	0
d45162f21b7e02dc485394385455d46c	d__Bacteria	p__Bacteroidota	c__Bacteroidia	o__Bacteroidales	f__Muribaculaceae	g__Muribaculaceae	s__uncultured_bacterium	93.4244	0.00424915	ASV-547	0	0	0	0	0	0	0	0	0	0	0	0	0	0	0	0	0	0	0	0	0	0	0	0	0	0	0	0	0	0	0	0	0	0	0	0	0	0	0
0ba25eb1cde5c3f9461e05016e15f227	d__Bacteria	p__Firmicutes	c__Clostridia	o__Lachnospirales	f__Lachnospiraceae			99.9998	0.00424756	ASV-029	19	9	29	12	0	1	16	10	6	14	20	2	0	9	0	4	1	3	13	2	0	2	4	4	2	6	1	3	11	0	3	3	11	9	7	7	1	18	15
34ca9599c2a68d19cfc3721be4222caf	d__Bacteria	p__Firmicutes	c__Clostridia	o__Peptostreptococcales-Tissierellales	f__Anaerovoracaceae	g__Family_XIII_AD3011_group		99.169	0.00422981	ASV-133	0	0	0	0	0	1	0	0	0	0	0	0	0	0	0	0	0	0	0	0	0	0	0	0	1	0	0	0	0	0	0	0	0	0	1	0	0	0	0
c6250c4ac6b91c7eacb662dc0106d5a2	d__Bacteria	p__Firmicutes	c__Clostridia	o__Lachnospirales	f__Lachnospiraceae	g__ASF356	s__uncultured_bacterium	79.3425	0.00403705	ASV-497	2	2	5	2	0	0	0	2	1	3	0	1	7	1	0	6	1	0	8	0	1	0	2	2	0	9	1	4	7	2	0	1	4	3	9	5	4	2	0
d69738f2525ba6a57d2cbc5383733887	d__Bacteria	p__Firmicutes	c__Clostridia	o__Oscillospirales	f__Oscillospiraceae	g__Colidextribacter		85.6499	0.00383748	ASV-554	7	0	4	4	0	4	3	5	0	6	0	0	0	6	0	0	2	0	10	0	0	1	0	4	4	0	5	9	11	5	6	3	13	0	4	0	6	6	9
c7b62147b766f770bb73a2400be2d24d	d__Bacteria	p__Firmicutes	c__Clostridia	o__Lachnospirales	f__Lachnospiraceae			99.9998	0.00358412	ASV-501	10	35	6	15	26	8	9	39	4	17	78	10	0	25	35	45	46	19	6	0	0	0	10	18	11	16	20	52	18	15	25	10	29	43	6	23	9	18	18
cbb79d103c70b659264ff13185e45fa3	d__Bacteria	p__Firmicutes	c__Clostridia	o__Peptococcales	f__Peptococcaceae	g__uncultured	s__unidentified	93.6783	0.0034847	ASV-516	0	0	0	0	0	0	0	0	0	0	0	0	0	0	0	0	0	0	0	0	0	0	0	0	0	0	0	0	0	0	0	0	0	0	0	0	0	0	0
5b144469cbab67b7a56b6254e65efd17	d__Bacteria	p__Firmicutes	c__Clostridia	o__Lachnospirales	f__Lachnospiraceae			99.949	0.00344684	ASV-215	0	0	0	0	0	6	3	0	0	0	0	0	0	2	0	4	2	2	5	0	0	0	5	0	0	1	1	0	0	0	3	0	3	7	2	0	1	0	3
21fa1a2147e60bf52794dd39e8aa4258	d__Bacteria	p__Firmicutes	c__Clostridia	o__Monoglobales	f__Monoglobaceae	g__Monoglobus	s__uncultured_bacterium	84.1207	0.00336762	ASV-085	0	0	0	0	0	0	0	0	0	0	0	0	0	0	0	0	0	0	0	0	0	0	0	0	0	0	0	0	0	0	0	0	0	0	0	0	0	0	0
35e05f55a94cb3f92f602c5d05b4706f	d__Bacteria	p__Desulfobacterota	c__Desulfovibrionia	o__Desulfovibrionales	f__Desulfovibrionaceae	g__Bilophila	s__uncultured_bacterium	99.5576	0.00334504	ASV-135	0	0	0	0	0	0	0	0	0	0	0	0	0	0	0	0	0	0	0	0	0	0	0	0	0	0	0	0	0	0	0	0	0	0	0	0	0	0	0
eeee006ecb866ad670707862bb310e21	d__Bacteria	p__Proteobacteria	c__Alphaproteobacteria	o__Rhodospirillales	f__uncultured	g__uncultured	s__gut_metagenome	96.3372	0.003113	ASV-620	0	0	0	0	0	0	0	0	0	0	0	0	0	0	0	0	0	0	0	0	0	0	0	0	0	0	0	0	0	0	0	0	0	0	0	0	0	0	0
4d3aede1a08c6b74afcae1db87522de3	d__Bacteria	p__Firmicutes	c__Clostridia	o__Clostridia_UCG-014	f__Clostridia_UCG-014	g__Clostridia_UCG-014		100	0.00300986	ASV-185	2	7	37	5	0	11	7	1	0	0	2	0	0	0	0	0	11	0	0	10	0	11	0	0	2	0	0	17	5	1	6	0	5	3	4	21	3	14	39
c4ed48df29cc1cfec1cec1349333a105	d__Bacteria	p__Firmicutes	c__Clostridia	o__Lachnospirales	f__Lachnospiraceae			99.9751	0.00284282	ASV-495	0	0	0	0	0	0	0	0	0	0	0	0	0	0	0	0	0	0	0	0	0	0	0	0	0	0	0	0	0	0	0	0	0	0	0	0	0	0	0
8a8422183e49b0d1c6919f27a2649030	d__Bacteria	p__Firmicutes	c__Clostridia	o__Monoglobales	f__Monoglobaceae	g__Monoglobus		99.9976	0.00282144	ASV-353	0	0	1	4	0	0	0	0	1	1	0	0	0	0	0	1	1	1	1	0	0	0	2	0	4	0	1	0	7	1	0	0	0	0	0	2	0	1	15
edd8911595ef13e19ffaf141373b47ff	d__Bacteria	p__Firmicutes	c__Clostridia	o__Lachnospirales	f__Lachnospiraceae	g__Lachnospiraceae_NK4A136_group	s__uncultured_bacterium	93.8412	0.00266422	ASV-615	0	0	4	0	0	0	0	6	0	0	5	0	0	12	0	0	9	4	0	0	0	0	13	0	0	3	0	0	0	0	0	0	0	0	3	0	0	0	0
143eb3c67d9249900f1a0568ad489380	d__Bacteria	p__Firmicutes	c__Clostridia	o__Lachnospirales	f__Lachnospiraceae			99.9873	0.002599	ASV-049	0	0	0	0	0	0	0	0	0	0	0	0	0	0	0	0	0	0	0	0	0	0	0	0	0	0	0	0	0	0	0	0	0	0	0	0	0	0	0
dfd35f97555d05225cfdf5b062603e5f	d__Bacteria	p__Firmicutes	c__Clostridia	o__Lachnospirales	f__Lachnospiraceae	g__uncultured		81.352	0.0025165	ASV-584	0	0	0	0	0	0	0	0	0	0	0	0	0	0	0	0	0	0	0	0	0	0	0	0	0	0	0	0	0	0	0	0	0	0	0	0	0	0	0
937c494df6d3964b1bc97da44ff67cbc	d__Bacteria	p__Firmicutes	c__Clostridia	o__Clostridia_UCG-014	f__Clostridia_UCG-014	g__Clostridia_UCG-014	s__uncultured_bacterium	70.867	0.00241553	ASV-378	0	0	0	0	0	0	0	0	0	0	0	0	0	0	0	0	0	0	0	0	0	0	0	0	0	0	0	0	0	0	0	0	0	0	0	0	0	0	0
84c1ee705458d555c077aa75abd24417	d__Bacteria	p__Firmicutes	c__Clostridia	o__Lachnospirales	f__Lachnospiraceae	g__Blautia	s__Lachnospiraceae_bacterium	95.8349	0.00210663	ASV-330	0	0	0	0	0	0	0	0	0	0	0	0	0	0	0	0	0	0	0	0	0	0	0	0	0	0	0	0	0	0	0	0	0	0	0	0	0	0	0
aa76f98597f0241c8cd5831f638e686b	d__Bacteria	p__Firmicutes	c__Clostridia	o__Oscillospirales	f__Ruminococcaceae	g__uncultured		72.5017	0.00191233	ASV-438	0	0	0	0	0	0	0	0	0	0	0	0	0	0	0	0	0	0	0	0	0	0	0	0	0	0	0	0	0	0	0	0	0	0	0	0	0	0	0
5f88088efbd5bde94fdf379281aef2d9	d__Bacteria	p__Firmicutes	c__Clostridia	o__Lachnospirales	f__Lachnospiraceae			100	0.000962253	ASV-227	0	0	0	0	10	25	1	0	0	28	0	0	0	18	0	4	4	1	22	10	0	0	15	10	0	3	6	13	10	20	7	0	8	8	44	5	11	4	0
01d67d4cbb3a09d9323135fb7adb7fe8	d__Bacteria	p__Firmicutes	c__Clostridia	o__Clostridia_UCG-014	f__Clostridia_UCG-014	g__Clostridia_UCG-014	s__uncultured_bacterium	72.9368	0	ASV-002	0	0	0	0	0	0	4	0	0	0	0	0	0	0	0	0	0	0	0	0	0	0	0	0	0	0	0	0	0	0	0	0	0	0	0	0	0	0	0
03062b1efe065011c2d007e69243468b	d__Bacteria	p__Firmicutes	c__Clostridia	o__Lachnospirales	f__Lachnospiraceae	g__Acetatifactor	s__uncultured_bacterium	99.9644	0	ASV-003	0	0	0	0	0	0	0	0	0	0	0	0	0	0	0	0	0	0	0	0	0	0	0	0	0	0	0	0	0	0	0	0	0	0	0	0	0	0	0
03635299312bfc62cc6e664de08b8fd4	d__Bacteria	p__Firmicutes	c__Clostridia	o__Lachnospirales	f__Lachnospiraceae	g__Roseburia	s__uncultured_bacterium	73.0289	0	ASV-005	0	0	0	0	0	0	0	0	0	0	0	0	0	0	0	0	0	0	0	0	0	0	0	0	0	0	0	0	0	0	0	0	0	0	0	0	0	0	0
03673d25f247eeed1d3435a5579ee8d2	d__Bacteria	p__Firmicutes	c__Clostridia	o__Lachnospirales	f__Lachnospiraceae	g__[Eubacterium]_xylanophilum_group	s__uncultured_bacterium	99.933	0	ASV-006	0	3	4	15	0	0	0	0	4	0	0	0	0	2	0	11	5	8	0	0	0	2	0	0	0	5	3	0	0	0	0	0	0	0	0	14	6	0	0
049ad79d085f0c13535e1ab3630824b5	d__Bacteria	p__Firmicutes	c__Clostridia	o__Lachnospirales	f__Lachnospiraceae	g__uncultured		79.2458	0	ASV-007	0	0	0	0	0	0	0	0	0	0	0	0	0	0	0	0	0	0	0	0	0	0	0	0	0	0	0	0	0	0	0	0	0	0	0	0	0	0	0
0503ef06b7f13b12d1a24fcfec09bdb1	d__Bacteria	p__Firmicutes	c__Clostridia	o__Lachnospirales	f__Lachnospiraceae			99.9918	0	ASV-008	0	0	0	0	0	4	0	0	0	0	0	2	0	0	0	0	0	5	0	0	0	0	5	0	1	2	0	0	0	0	0	1	1	8	2	0	2	3	0
05a56d2ade66fdfc9025e095fa04200a	d__Bacteria	p__Firmicutes	c__Clostridia	o__Clostridia_vadinBB60_group	f__Clostridia_vadinBB60_group	g__Clostridia_vadinBB60_group	s__unidentified	80.6937	0	ASV-010	0	0	0	0	0	0	0	0	0	0	0	0	0	0	0	0	0	0	0	0	0	0	0	0	0	0	0	0	0	0	0	0	0	0	0	0	0	0	0
0600fc3a4f8945cefe14c59f91c3d8e4	d__Bacteria	p__Firmicutes	c__Clostridia	o__Oscillospirales	f__Oscillospiraceae			99.9999	0	ASV-012	0	0	1	2	0	0	0	0	2	0	2	0	0	4	0	3	0	0	0	0	0	0	0	3	0	1	0	0	0	0	0	0	0	0	0	0	0	0	0
0658a2d0d7850b187dcfb8346bb83c92	d__Bacteria	p__Firmicutes	c__Clostridia	o__Lachnospirales	f__Lachnospiraceae	g__uncultured		91.2434	0	ASV-013	0	0	8	0	2	0	0	10	0	12	0	0	0	7	0	4	5	8	0	11	0	0	0	6	0	4	0	0	0	0	4	0	17	16	0	0	0	0	0
0667b2e60ec4d93e17fb83e07a8ed949	d__Bacteria	p__Firmicutes	c__Clostridia	o__Clostridia_UCG-014	f__Clostridia_UCG-014	g__Clostridia_UCG-014	s__unidentified_rumen	97.9092	0	ASV-014	0	0	0	0	0	0	0	0	0	0	0	0	0	0	0	0	0	0	0	0	0	0	0	0	0	0	0	0	0	0	0	0	0	0	0	0	0	0	0
067ae220f7990d4aa8bfa714caa76039	d__Bacteria	p__Firmicutes	c__Clostridia	o__Oscillospirales	f__Oscillospiraceae			99.9961	0	ASV-015	0	0	0	0	0	0	0	0	0	0	0	0	0	0	0	0	0	0	0	0	0	0	0	0	0	0	0	0	0	0	0	0	0	0	0	0	0	0	0
06d46943e1066a6592718aac5c420e6b	d__Bacteria	p__Firmicutes	c__Bacilli	o__RF39	f__RF39	g__RF39		100	0	ASV-016	0	0	0	0	0	0	0	0	0	0	0	0	0	0	0	0	0	0	0	0	0	0	0	0	0	0	0	0	0	0	0	0	0	0	0	0	0	0	0
07a818bfdb53f7f88414a307ba51d95b	d__Bacteria	p__Firmicutes	c__Clostridia	o__Lachnospirales	f__Lachnospiraceae	g__Lachnoclostridium	s__[Clostridium]_scindens	80.2201	0	ASV-017	0	0	0	28	0	0	0	0	0	0	0	0	0	0	0	0	0	0	0	0	0	0	0	0	0	0	0	0	0	0	0	0	0	0	0	0	0	33	0
07d5c69813e78abf245bf27ccb0dbedc	d__Bacteria	p__Firmicutes	c__Clostridia	o__Lachnospirales	f__Lachnospiraceae			99.9999	0	ASV-018	8	0	1	7	0	4	3	0	4	0	4	1	0	4	0	0	0	0	0	0	0	0	1	2	0	2	2	1	5	0	0	0	1	3	3	3	0	3	0
08f8b4563cb803b5b4c3a719b292cc30	d__Bacteria	p__Firmicutes	c__Clostridia	o__Lachnospirales	f__Lachnospiraceae	g__Roseburia		72.7293	0	ASV-020	0	0	0	0	0	0	0	0	0	0	0	0	0	0	0	0	0	0	0	0	0	0	0	0	0	0	0	0	0	0	0	0	0	0	0	0	0	0	0
0903f92d35036632e311e0cf579c2bb6	d__Bacteria	p__Firmicutes	c__Clostridia	o__Clostridia_vadinBB60_group	f__Clostridia_vadinBB60_group	g__Clostridia_vadinBB60_group	s__uncultured_bacterium	98.4426	0	ASV-021	0	0	1	0	0	0	0	0	0	0	0	0	0	0	0	0	0	0	0	0	0	0	3	0	0	0	0	0	1	0	0	0	0	0	0	0	0	0	0
094cd4151185338db6371843008a1057	d__Bacteria	p__Bacteroidota	c__Bacteroidia	o__Bacteroidales	f__Muribaculaceae	g__Muribaculaceae	s__uncultured_bacterium	99.5745	0	ASV-022	0	0	0	0	0	0	0	0	0	0	0	0	0	0	0	0	0	0	0	0	0	0	0	0	30	0	0	0	30	21	0	0	0	0	0	0	0	0	0
0a170d9fd7016d1860dddfb3e0ca5240	d__Bacteria	p__Firmicutes	c__Clostridia	o__Lachnospirales	f__Lachnospiraceae			99.9989	0	ASV-023	0	2	2	0	0	0	0	2	0	0	0	0	0	0	0	0	0	0	0	0	3	0	1	0	0	1	2	0	2	0	0	0	0	0	0	2	1	3	0
0a1879ea3032784eed0f8e343522d503	d__Bacteria	p__Firmicutes	c__Clostridia	o__Lachnospirales	f__Lachnospiraceae	g__Lachnospiraceae_NK4A136_group	s__uncultured_bacterium	77.8965	0	ASV-024	0	0	21	1	42	39	0	2	36	3	0	8	26	10	0	0	0	0	39	0	58	41	47	69	11	226	56	69	131	83	4	0	39	1	128	118	81	94	33
0ae39a763fc8e75f6aa4e4183b0aca9c	d__Bacteria	p__Firmicutes	c__Clostridia	o__Lachnospirales	f__Lachnospiraceae	g__GCA-900066575	s__uncultured_bacterium	99.5134	0	ASV-025	0	0	0	0	0	0	0	0	0	0	0	0	0	0	0	0	0	0	0	0	0	0	0	0	0	0	0	0	0	0	0	0	0	0	0	0	0	0	0
0af2cd3dffbba13fce09f1be9282a1ce	d__Bacteria	p__Firmicutes	c__Bacilli	o__RF39	f__RF39	g__RF39	s__human_gut	96.1499	0	ASV-026	1	0	0	0	0	0	0	0	0	0	0	0	0	0	0	0	0	0	0	0	0	0	0	0	0	0	0	0	0	1	0	0	0	0	0	0	0	0	0
0afc64ceb9d48868c3e194da1eae7842	d__Bacteria	p__Firmicutes	c__Clostridia	o__Lachnospirales	f__Lachnospiraceae			99.9939	0	ASV-027	0	2	1	0	0	0	2	0	0	0	2	0	0	5	0	1	1	1	6	0	2	3	1	4	1	0	0	2	3	0	4	0	2	2	0	1	0	0	2
0b852a083d5e3104b3e2d55be21075c6	d__Bacteria	p__Firmicutes	c__Clostridia	o__Lachnospirales	f__Lachnospiraceae			99.7144	0	ASV-028	0	0	0	0	0	0	0	0	0	0	0	0	0	0	0	0	0	1	0	0	0	0	0	0	0	0	0	0	0	0	0	0	0	0	0	0	0	0	0
0c01e8de48257d03caea7bf02fd0775c	d__Bacteria	p__Firmicutes	c__Bacilli	o__Lactobacillales	f__Streptococcaceae	g__Streptococcus		100	0	ASV-030	0	0	0	0	0	0	0	0	0	0	0	0	0	0	0	0	0	0	0	0	0	0	0	0	0	0	0	0	0	0	0	0	0	0	0	0	0	0	0
0c1bfe03754f289848d29882db409369	d__Bacteria	p__Firmicutes	c__Clostridia	o__Lachnospirales	f__Lachnospiraceae	g__Lachnospiraceae_NK4A136_group		94.4056	0	ASV-031	0	0	0	0	0	0	0	0	0	0	9	0	0	0	0	0	0	0	0	11	6	16	0	0	0	0	0	21	39	15	0	0	0	0	0	11	0	0	0
0c6f8a945d2ee16d9e948375bfd1f3e2	d__Bacteria	p__Firmicutes	c__Bacilli	o__RF39	f__RF39	g__RF39	s__uncultured_bacterium	75.2037	0	ASV-032	0	0	0	0	0	0	0	0	0	0	0	0	0	0	0	0	0	0	0	0	0	0	0	0	0	0	0	0	0	0	0	0	0	0	0	0	0	0	0
0ea0dfae538942637639182968fea08f	d__Bacteria	p__Firmicutes	c__Clostridia	o__Oscillospirales	f__Ruminococcaceae			92.2684	0	ASV-034	0	0	0	0	0	0	0	0	0	1	0	0	0	1	0	0	0	1	1	0	0	0	0	2	1	0	1	2	0	0	0	0	1	0	0	1	0	1	0
0f22a72e022bb171638e9921cea5781d	d__Bacteria	p__Firmicutes	c__Clostridia	o__Lachnospirales	f__Lachnospiraceae			99.9754	0	ASV-035	0	0	3	0	0	0	1	1	2	0	2	0	0	1	0	1	2	0	4	0	0	0	5	5	0	9	0	2	5	0	0	0	4	11	1	3	2	2	1
0f348dddd8637f004abf091764d023fa	d__Bacteria	p__Firmicutes	c__Clostridia	o__Lachnospirales	f__Lachnospiraceae			99.9826	0	ASV-036	0	0	0	0	0	0	0	0	0	0	0	0	0	0	0	0	0	0	0	0	0	0	0	0	0	0	0	0	0	0	0	0	0	0	0	0	0	0	0
1015c1cb9e0524e1bf00f8049a75e3c4	d__Bacteria	p__Actinobacteriota	c__Coriobacteriia	o__Coriobacteriales	f__Coriobacteriales_Incertae_Sedis	g__uncultured	s__gut_metagenome	93.3012	0	ASV-037	0	0	0	0	0	0	0	0	0	0	0	0	0	0	0	0	1	1	0	0	0	0	0	0	0	0	0	0	0	0	0	1	0	1	3	0	0	0	0
10c7e864b4380c7ae18eff16abf62d71	d__Bacteria	p__Firmicutes	c__Clostridia	o__Clostridia_UCG-014	f__Clostridia_UCG-014	g__Clostridia_UCG-014	s__uncultured_bacterium	70.8758	0	ASV-039	0	0	0	0	0	0	0	0	0	0	0	0	0	0	0	0	0	0	0	0	0	0	0	0	0	0	0	0	0	0	0	0	0	0	0	0	0	0	0
11964397637e0258769692a756d4112d	d__Bacteria	p__Firmicutes	c__Clostridia	o__Clostridia_UCG-014	f__Clostridia_UCG-014	g__Clostridia_UCG-014		100	0	ASV-042	0	0	0	0	0	0	0	0	0	0	0	0	0	0	0	0	0	0	0	0	0	0	0	0	0	0	0	0	0	0	0	0	0	0	0	0	0	0	0
11e90f6013d8f6856af0e1fa6ad1f7ff	d__Bacteria	p__Firmicutes	c__Clostridia	o__Lachnospirales	f__Lachnospiraceae			98.3359	0	ASV-043	0	0	0	0	0	0	0	0	0	0	0	0	0	2	0	0	0	0	0	0	0	0	0	0	0	0	0	5	0	0	0	0	0	0	0	0	0	0	0
126aaf9b1c1ce335b1fb8d2a865de317	d__Bacteria	p__Firmicutes	c__Clostridia	o__Lachnospirales	f__Lachnospiraceae	g__Lachnospiraceae_NK4A136_group		98.2589	0	ASV-044	0	0	0	0	0	0	0	0	0	0	0	0	0	0	0	0	0	0	0	0	0	0	0	0	0	0	0	0	0	0	0	0	0	0	0	0	0	0	0
13abc47d5d9defd32453fa624b996e72	d__Bacteria	p__Firmicutes	c__Clostridia	o__Lachnospirales	f__Lachnospiraceae			99.9962	0	ASV-047	0	0	0	0	0	0	0	0	0	0	0	0	0	0	0	0	0	0	0	0	0	0	0	0	0	0	0	0	0	0	0	0	0	0	0	0	0	0	0
1466bbddfcc7651891d641d9689f61e6	d__Bacteria	p__Firmicutes	c__Clostridia	o__Lachnospirales	f__Lachnospiraceae	g__GCA-900066575	s__uncultured_bacterium	99.1838	0	ASV-051	1	0	0	0	0	3	0	2	1	3	0	1	0	2	0	5	1	2	2	0	0	0	0	1	0	4	0	3	6	0	0	0	0	1	1	3	0	1	4
1478034667f073355ed8d322a6a63277	d__Bacteria	p__Firmicutes	c__Bacilli	o__RF39	f__RF39	g__RF39	s__human_gut	80.2298	0	ASV-052	0	0	0	0	0	0	0	0	0	0	0	0	0	0	0	0	0	0	0	0	0	0	0	0	0	0	0	0	0	0	0	0	0	0	0	0	0	0	0
14bdb0307a02ea0768eaea3711b64fbb	d__Bacteria	p__Firmicutes	c__Clostridia	o__Clostridia_vadinBB60_group	f__Clostridia_vadinBB60_group	g__Clostridia_vadinBB60_group	s__uncultured_bacterium	92.9011	0	ASV-053	0	0	0	0	0	0	0	0	0	0	0	0	0	0	0	0	0	0	0	0	0	0	0	1	0	0	0	0	0	0	2	0	0	1	0	0	0	0	0
1522645dd7e44241e003c706b7e0f9b8	d__Bacteria	p__Firmicutes	c__Clostridia	o__Lachnospirales	f__Lachnospiraceae			99.9957	0	ASV-054	0	0	0	0	0	0	0	0	0	0	0	0	0	0	0	0	0	0	0	0	0	0	0	0	0	0	0	0	0	0	0	0	0	0	0	0	0	0	0
157d51a0b6e561ade9dc1c6aa73b64ca	d__Bacteria	p__Firmicutes	c__Clostridia	o__Lachnospirales	f__Lachnospiraceae	g__A2	s__uncultured_bacterium	86.9259	0	ASV-055	0	0	0	0	0	0	0	0	0	0	0	0	0	37	0	0	0	0	0	0	0	0	0	0	0	0	0	0	0	0	0	0	0	0	0	0	0	0	0
16035977a6e1e94b306872a160cdd5f9	d__Bacteria	p__Firmicutes	c__Clostridia	o__Lachnospirales	f__Lachnospiraceae			99.9997	0	ASV-056	0	0	0	0	0	0	0	0	0	0	0	0	0	0	0	0	0	0	0	0	0	0	0	0	0	0	0	0	0	0	0	0	0	0	0	0	0	0	0
170bcb0b619f6b5d89cc26c330cd309e	d__Bacteria	p__Firmicutes	c__Clostridia	o__Lachnospirales	f__Lachnospiraceae	g__Lachnospiraceae	s__uncultured_bacterium	78.7674	0	ASV-057	0	0	0	0	0	0	0	0	0	0	0	0	0	0	0	0	0	0	0	0	0	0	0	0	0	0	0	0	0	0	0	0	0	0	0	0	0	0	0
1762b887fa89ddc8faea8e08bdddc973	d__Bacteria	p__Firmicutes	c__Clostridia	o__Lachnospirales	f__Lachnospiraceae	g__Lachnospiraceae_NK4A136_group		84.3406	0	ASV-060	2	0	1	0	0	16	0	0	0	0	4	0	0	6	0	4	16	4	4	0	0	13	3	4	0	5	10	9	0	0	7	0	86	39	2	10	1	0	0
189004d896f451930a188881cbed330b	d__Bacteria	p__Firmicutes	c__Clostridia	o__Lachnospirales	f__Lachnospiraceae	g__uncultured	s__uncultured_bacterium	70.2561	0	ASV-062	0	0	0	0	0	0	0	0	0	0	0	0	0	0	0	0	0	0	0	0	0	0	0	0	0	0	0	0	0	0	0	0	0	0	0	0	0	0	0
1a0dd5452ff805470632774876f58c16	d__Bacteria	p__Firmicutes	c__Clostridia	o__Oscillospirales	f__Oscillospiraceae	g__uncultured	s__unidentified	93.3386	0	ASV-065	0	0	0	0	0	0	0	0	0	0	0	0	0	0	0	0	0	0	0	0	0	0	0	0	0	0	0	0	0	0	0	0	0	0	0	0	0	0	0
1a1b2b06622a29c06129e885490e74c9	d__Bacteria	p__Firmicutes	c__Clostridia	o__Lachnospirales	f__Lachnospiraceae			99.9983	0	ASV-066	0	0	0	0	0	0	0	0	0	0	0	0	0	0	0	0	0	0	0	0	0	0	0	0	0	0	0	0	0	0	0	0	0	0	0	0	0	0	0
1b40ad38759ba77c4163fc508b01aa3b	d__Bacteria	p__Firmicutes	c__Clostridia	o__Clostridia_vadinBB60_group	f__Clostridia_vadinBB60_group	g__Clostridia_vadinBB60_group	s__uncultured_bacterium	95.8165	0	ASV-068	0	0	0	0	0	0	0	0	0	0	0	0	0	2	0	3	0	1	1	0	0	0	0	0	0	1	2	0	0	0	6	1	0	4	0	2	3	0	0
1cca650f2106b84f668e5d3517fa73bf	d__Bacteria	p__Firmicutes	c__Clostridia	o__Lachnospirales	f__Lachnospiraceae			99.9982	0	ASV-069	0	0	0	0	0	0	0	0	0	0	0	0	0	0	0	0	0	0	0	0	0	0	0	0	0	0	0	0	0	0	0	0	0	0	0	0	0	0	0
1d09a1094122a721eea68cbf481aa809	d__Bacteria	p__Firmicutes	c__Clostridia	o__Lachnospirales	f__Lachnospiraceae	g__Lachnoclostridium	s__[Clostridium]_scindens	84.7321	0	ASV-071	0	0	0	0	0	0	0	0	0	0	0	0	0	0	0	0	0	0	0	0	0	0	0	0	0	0	0	0	0	0	0	0	0	0	0	0	0	0	0
1e6c3b89a6a6ff512134de4b17d9a95d	d__Bacteria	p__Firmicutes	c__Clostridia	o__Lachnospirales	f__Lachnospiraceae	g__Lachnospiraceae_NK4A136_group	s__uncultured_Clostridiales	98.161	0	ASV-073	0	0	0	0	0	0	0	0	0	0	0	0	0	0	0	0	0	0	0	0	0	0	0	0	0	0	0	0	0	0	0	0	0	0	0	0	0	0	0
1ed26fbefd612cec365258d0a1e09e77	d__Bacteria	p__Firmicutes	c__Clostridia	o__Oscillospirales	f__Oscillospiraceae	g__UCG-003	s__uncultured_bacterium	71.6489	0	ASV-074	0	0	0	0	0	0	0	0	0	0	0	0	0	0	0	0	0	0	0	0	0	0	0	0	0	0	0	0	0	0	0	0	0	0	0	0	0	0	0
20070d9f5ff8f192c73756ccdbc7e15b	d__Bacteria	p__Firmicutes	c__Clostridia	o__Peptostreptococcales-Tissierellales	f__Anaerovoracaceae	g__Family_XIII_UCG-001	s__uncultured_bacterium	99.9996	0	ASV-077	0	0	0	0	0	0	0	0	0	0	0	0	0	0	0	0	0	0	0	0	0	0	0	0	0	0	0	0	0	0	0	0	0	0	0	0	0	0	0
202830402b2aa8ce7be39491b2e79256	d__Bacteria	p__Firmicutes	c__Clostridia	o__Oscillospirales	f__Oscillospiraceae	g__uncultured	s__unidentified	98.6375	0	ASV-078	8	15	3	2	0	0	0	0	0	0	0	0	0	0	0	0	0	3	0	2	0	0	5	0	0	4	0	0	0	0	0	0	0	0	0	11	2	0	0
20cbe4c5865e074d3aa1b3a485cb52c4	d__Bacteria	p__Firmicutes	c__Clostridia	o__Clostridia_UCG-014	f__Clostridia_UCG-014	g__Clostridia_UCG-014		100	0	ASV-080	0	0	0	0	0	0	0	0	0	0	0	0	0	0	0	0	0	0	0	0	0	0	0	0	0	0	0	0	0	0	0	0	0	0	0	0	0	0	0
21432f26bdb219972a57cd78b6a01ff8	d__Bacteria	p__Firmicutes	c__Clostridia	o__Clostridia_vadinBB60_group	f__Clostridia_vadinBB60_group	g__Clostridia_vadinBB60_group	s__unidentified	99.1532	0	ASV-081	0	0	0	0	0	0	0	0	0	0	0	0	0	0	0	0	0	0	0	0	0	0	0	0	0	0	0	0	0	0	0	0	0	0	0	0	0	0	0
216cf29a7283a4336858493ffc394553	d__Bacteria	p__Firmicutes	c__Clostridia	o__Lachnospirales	f__Lachnospiraceae	g__uncultured	s__uncultured_bacterium	83.3238	0	ASV-082	5	0	0	5	0	0	0	0	6	0	0	0	0	0	0	0	0	0	0	0	0	0	2	0	1	0	0	3	1	1	0	0	0	0	0	0	0	0	0
21ac79c3913286ef5ca7edfa8b0204b3	d__Bacteria	p__Firmicutes	c__Clostridia	o__Clostridia_vadinBB60_group	f__Clostridia_vadinBB60_group	g__Clostridia_vadinBB60_group	s__unidentified	99.961	0	ASV-084	0	0	0	0	0	0	0	0	0	0	0	0	0	0	0	0	0	0	0	0	0	0	0	0	0	0	0	0	0	0	0	0	0	0	0	0	0	0	0
22905dc4aec18a04cbbf0f9aaf24441f	d__Bacteria	p__Firmicutes	c__Clostridia	o__Lachnospirales	f__Lachnospiraceae	g__uncultured	s__uncultured_bacterium	93.2238	0	ASV-086	0	0	0	0	0	0	0	0	0	0	0	0	0	0	0	0	0	0	0	0	0	0	0	0	0	0	0	0	1	0	0	0	0	0	0	0	0	0	0
2317bdfcbfa65aa2c529d6b905586071	d__Bacteria	p__Firmicutes	c__Clostridia	o__Lachnospirales	f__Lachnospiraceae			99.9855	0	ASV-087	0	0	0	0	0	0	0	0	0	0	0	0	0	0	0	0	0	0	0	0	0	0	0	0	0	0	0	0	0	0	0	0	0	0	0	0	0	0	0
252a7675b922258a649905312f82e254	d__Bacteria	p__Actinobacteriota	c__Coriobacteriia	o__Coriobacteriales	f__Eggerthellaceae	g__Enterorhabdus	s__uncultured_bacterium	88.7809	0	ASV-090	0	0	0	0	0	0	0	0	0	0	0	0	0	0	0	0	0	0	0	0	0	0	0	0	0	0	0	0	0	0	0	0	0	0	0	0	0	0	0
25bfaafc8ccf39f606ed210e9f6049b3	d__Bacteria	p__Firmicutes	c__Bacilli	o__Erysipelotrichales	f__Erysipelotrichaceae	g__Faecalibaculum	s__uncultured_bacterium	80.5668	0	ASV-092	0	0	0	0	0	0	0	0	0	0	0	0	0	0	0	0	0	0	0	0	0	0	0	0	0	0	0	0	0	0	0	0	0	0	0	0	0	0	0
266272cc8aae9aa657b36fd4b28bba78	d__Bacteria	p__Firmicutes	c__Clostridia	o__Clostridia_vadinBB60_group	f__Clostridia_vadinBB60_group	g__Clostridia_vadinBB60_group	s__uncultured_bacterium	95.7186	0	ASV-093	0	0	4	0	0	0	0	0	0	6	0	0	0	1	0	0	2	0	0	0	0	3	1	3	0	3	1	0	6	3	0	5	5	7	0	3	3	0	10
26e972deb5305b96709651a668401647	d__Bacteria	p__Firmicutes	c__Clostridia	o__Oscillospirales	f__Oscillospiraceae	g__Oscillibacter	s__Clostridiales_bacterium	80.1322	0	ASV-094	0	0	0	0	0	0	0	0	0	0	0	0	0	0	0	0	0	0	0	0	0	0	0	0	0	0	0	0	0	0	0	0	0	0	0	0	0	0	0
26f1a9584848f2c2ef0fe8d04825b3e5	d__Bacteria	p__Firmicutes	c__Clostridia	o__Lachnospirales	f__Lachnospiraceae			99.9576	0	ASV-095	1	0	1	3	2	4	2	3	2	7	5	2	0	12	0	12	2	0	8	3	0	4	0	9	1	16	5	4	6	1	3	0	3	4	4	11	4	0	0
2712761287efe171831ca87ad24a6be7	d__Bacteria	p__Firmicutes	c__Clostridia	o__Lachnospirales	f__Lachnospiraceae	g__A2		97.5007	0	ASV-096	0	0	0	0	0	0	0	0	0	0	0	0	0	0	0	0	0	0	0	0	0	0	0	0	0	0	0	0	0	0	0	0	0	0	0	0	0	0	0
2741bf8a8156b70d9797d4f77471e29e	d__Bacteria	p__Firmicutes	c__Clostridia	o__Peptostreptococcales-Tissierellales	f__Anaerovoracaceae	g__[Eubacterium]_nodatum_group		99.8175	0	ASV-098	9	2	8	5	0	0	1	1	2	4	0	1	0	0	0	0	0	0	1	1	1	0	2	2	1	2	0	1	0	1	4	5	1	2	1	0	2	2	0
274724b2558663469e82187fd1935157	d__Bacteria	p__Firmicutes	c__Clostridia	o__Clostridia_UCG-014	f__Clostridia_UCG-014	g__Clostridia_UCG-014		100	0	ASV-099	0	0	0	0	0	0	1	0	0	0	0	0	0	0	0	0	0	0	0	0	0	0	0	0	0	0	0	0	0	0	0	0	0	0	0	0	0	0	0
27fa8bbddbcf72e8de375703b25690db	d__Bacteria	p__Firmicutes	c__Clostridia	o__Clostridia_UCG-014	f__Clostridia_UCG-014	g__Clostridia_UCG-014		100	0	ASV-101	0	0	0	0	0	0	0	0	0	0	0	0	0	0	0	0	0	0	0	0	0	0	0	0	0	0	0	0	0	0	0	0	0	0	0	0	0	0	0
28179bd3031cdd6f392e00ddbb20f086	d__Bacteria	p__Firmicutes	c__Clostridia	o__Oscillospirales	f__Oscillospiraceae	g__UCG-005		98.8839	0	ASV-103	0	0	0	0	0	0	0	0	0	0	0	0	0	0	0	0	0	0	0	0	0	0	0	0	0	0	0	0	0	0	0	0	0	0	0	0	0	0	0
29872ae6b2e6858407fabcdf396c0129	d__Bacteria	p__Firmicutes	c__Clostridia	o__Lachnospirales	f__Lachnospiraceae	g__Lachnospiraceae_UCG-001	s__unidentified	71.1829	0	ASV-106	0	0	0	0	0	0	0	0	0	0	0	0	0	0	0	0	0	0	0	0	0	0	0	0	0	0	0	0	0	0	0	0	0	0	0	0	0	0	0
29f3cd6c6464cbd616e9aaa5a845f85a	d__Bacteria	p__Firmicutes	c__Clostridia	o__Oscillospirales	f__Oscillospiraceae			100	0	ASV-108	0	0	0	0	0	0	0	0	0	0	0	0	0	0	0	0	0	0	0	0	0	0	0	0	0	0	0	0	0	0	0	0	0	0	0	0	0	0	0
2b35709b2cb898d6ab29aa40dce0b938	d__Bacteria	p__Cyanobacteria	c__Vampirivibrionia	o__Gastranaerophilales	f__Gastranaerophilales	g__Gastranaerophilales		100	0	ASV-109	0	0	0	0	0	0	0	0	0	0	0	0	0	0	0	0	0	0	0	0	0	0	0	0	0	0	0	0	0	0	0	0	0	0	0	0	0	0	0
2b4853a156356aa962913c0fa0e6faf3	d__Bacteria	p__Firmicutes	c__Clostridia	o__Lachnospirales	f__Lachnospiraceae	g__Roseburia		95.62	0	ASV-110	0	0	0	0	0	0	0	0	0	0	0	0	0	0	0	0	0	0	0	0	0	0	0	0	0	0	0	0	0	0	0	0	0	0	0	0	0	0	0
2ba2638c99e1ace7c40d4e5788e6afb7	d__Bacteria	p__Firmicutes	c__Clostridia	o__Oscillospirales	f__Ruminococcaceae	g__Incertae_Sedis	s__uncultured_bacterium	88.8023	0	ASV-111	0	0	0	0	0	0	0	0	0	0	0	0	0	0	0	0	0	0	0	0	0	0	0	0	13	26	29	3	0	18	0	0	0	0	0	27	44	0	0
2bd6bbc4d036640005e872249845bbfd	d__Bacteria	p__Firmicutes	c__Clostridia	o__Lachnospirales	f__Lachnospiraceae	g__Lachnospiraceae_NK4A136_group	s__Clostridiales_bacterium	99.9266	0	ASV-112	0	0	0	0	0	0	0	0	0	0	0	0	0	0	0	0	0	0	0	0	0	0	0	0	0	0	0	0	0	0	0	0	0	0	0	0	0	0	0
2c2db404603625b94594c386e09f4182	d__Bacteria	p__Firmicutes	c__Clostridia	o__Lachnospirales	f__Lachnospiraceae	g__Lachnospiraceae_NK4A136_group		77.6969	0	ASV-113	0	0	0	0	0	0	0	0	0	0	0	0	0	0	0	0	0	0	0	0	0	0	0	0	0	1	0	4	0	0	0	0	0	0	0	0	0	0	0
2d0ab807d974fe5d47d5202332aef77a	d__Bacteria	p__Firmicutes	c__Clostridia	o__Lachnospirales	f__Lachnospiraceae	g__uncultured	s__uncultured_bacterium	97.8589	0	ASV-114	0	0	0	0	0	0	0	0	0	0	0	0	0	0	0	0	0	0	0	0	0	0	0	0	0	0	0	0	0	0	0	0	0	0	0	0	0	0	0
2dcd5f6c8e60cdd533c00058f8c539d8	d__Bacteria	p__Firmicutes	c__Bacilli	o__RF39	f__RF39	g__RF39	s__uncultured_bacterium	72.5356	0	ASV-115	0	0	0	0	0	0	0	0	0	0	0	0	0	0	0	0	0	0	0	0	0	0	0	0	0	0	0	0	0	0	0	0	0	0	0	0	0	0	0
2de381844ff2d43810e16918d43bb3b0	d__Bacteria	p__Firmicutes	c__Clostridia	o__Oscillospirales	f__Butyricicoccaceae	g__Butyricicoccus	s__uncultured_bacterium	99.6054	0	ASV-116	0	0	0	0	0	0	0	0	0	0	0	0	0	0	0	0	0	0	0	0	0	0	0	0	0	0	0	0	0	0	0	0	0	0	0	0	0	0	0
2e83c1961f671e78ee0d9aaedd919701	d__Bacteria	p__Firmicutes	c__Clostridia	o__Lachnospirales	f__Lachnospiraceae	g__Lachnoclostridium		95.7795	0	ASV-118	0	0	0	0	0	0	0	0	0	0	0	0	0	0	0	0	0	0	0	0	0	0	0	0	0	0	0	0	0	0	0	0	0	0	0	0	0	0	0
2ee5ab63d72eedd0dab31e456bd911ac	d__Bacteria	p__Firmicutes	c__Clostridia	o__Lachnospirales	f__Lachnospiraceae			99.9842	0	ASV-119	0	0	0	0	0	0	0	0	0	0	0	0	0	0	0	0	0	0	0	0	0	0	0	0	0	0	0	0	0	0	0	0	0	0	0	0	0	0	0
2fa8a16b5ce6412255ef7c94c3ac6eed	d__Bacteria	p__Bacteroidota	c__Bacteroidia	o__Bacteroidales	f__Muribaculaceae	g__Muribaculaceae	s__uncultured_bacterium	87.075	0	ASV-120	0	0	0	0	0	0	0	0	0	0	0	0	0	0	0	0	0	0	0	0	0	0	0	0	0	0	0	0	0	0	0	0	0	0	0	0	0	0	0
31ed834c1ea01efc6e53c9c1562f287d	d__Bacteria	p__Firmicutes	c__Clostridia	o__Lachnospirales	f__Lachnospiraceae	g__Roseburia	s__uncultured_bacterium	91.3808	0	ASV-127	0	0	0	0	0	0	0	0	0	0	0	0	0	0	0	0	0	0	0	0	0	0	0	0	0	0	0	0	0	0	0	0	0	0	0	0	0	0	0
32b72d87078c11cbcf9704ab957f28d9	d__Bacteria	p__Firmicutes	c__Clostridia	o__Lachnospirales	f__Lachnospiraceae	g__Lachnospiraceae_NK4A136_group		99.9915	0	ASV-128	18	0	13	20	0	0	0	0	0	0	0	0	0	0	0	0	0	0	0	15	0	1	0	4	0	30	0	0	0	0	6	1	5	0	5	14	44	0	0
33017f796286a117cb9d9cb5e297e595	d__Bacteria	p__Firmicutes	c__Clostridia	o__Lachnospirales	f__Lachnospiraceae	g__uncultured	s__uncultured_bacterium	75.8816	0	ASV-129	0	0	0	0	0	0	0	0	0	0	0	0	0	0	0	0	0	0	0	0	0	0	0	0	0	0	0	0	0	0	0	0	0	0	0	0	0	0	0
330c42e04892157928ac2ad58b3657eb	d__Bacteria	p__Firmicutes	c__Clostridia	o__Lachnospirales	f__Lachnospiraceae	g__Lachnospiraceae_NK4A136_group	s__uncultured_bacterium	92.9822	0	ASV-130	0	0	0	0	0	0	0	0	0	0	0	0	0	0	0	0	0	0	0	0	0	0	0	0	0	0	0	0	0	0	0	0	0	0	0	0	0	0	0
33a64a59db880ebff4c6374af997d4e7	d__Bacteria	p__Firmicutes	c__Clostridia	o__Lachnospirales	f__Lachnospiraceae			99.9483	0	ASV-131	0	0	0	0	0	0	0	0	0	0	0	0	0	0	0	0	0	0	0	0	0	0	0	0	0	0	0	0	0	0	0	0	0	0	0	0	0	0	0
34577803d0edf571cbac1187f274201c	d__Bacteria	p__Firmicutes	c__Clostridia	o__Oscillospirales	f__Oscillospiraceae			99.3786	0	ASV-132	0	0	0	0	0	0	0	0	0	0	0	0	0	0	0	0	0	0	0	0	0	0	0	0	0	0	0	0	0	0	0	0	0	0	0	0	0	0	0
36665af71759cddc04809432306fd6d5	d__Bacteria	p__Firmicutes	c__Clostridia	o__Lachnospirales	f__Lachnospiraceae	g__Lachnospiraceae_UCG-004		89.6279	0	ASV-136	0	0	0	0	0	1	0	0	0	0	0	0	0	0	0	0	0	0	0	0	0	0	0	0	0	0	0	0	0	0	0	0	0	0	0	0	0	0	0
3778619298a2c903de0fde4bb95e2013	d__Bacteria	p__Bacteroidota	c__Bacteroidia	o__Bacteroidales	f__Muribaculaceae	g__Muribaculaceae	s__uncultured_bacterium	99.813	0	ASV-137	0	0	0	0	0	0	0	0	0	0	0	0	0	0	0	0	0	0	0	0	0	0	0	0	0	0	0	0	0	0	0	0	0	0	0	0	0	0	0
380f7eb97c80d7bbb0b2a0081b1beca5	d__Bacteria	p__Firmicutes	c__Clostridia	o__Lachnospirales	f__Lachnospiraceae	g__Roseburia	s__uncultured_bacterium	80.7127	0	ASV-139	0	0	0	0	0	0	0	0	0	0	0	0	0	0	0	0	0	0	0	0	0	0	0	0	0	0	0	0	0	0	0	0	0	0	0	0	0	0	0
38e1dc5a027f6bbb7f82fae394729f37	d__Bacteria	p__Firmicutes	c__Clostridia	o__Lachnospirales	f__Lachnospiraceae	g__Blautia	s__Lachnospiraceae_bacterium	99.9164	0	ASV-140	0	0	0	0	0	0	0	0	0	0	0	0	0	0	0	0	0	0	0	0	0	0	17	0	0	0	0	5	9	0	1	0	0	0	0	0	2	0	0
396f2676cc64dabe411afb0195be9927	d__Bacteria	p__Firmicutes	c__Clostridia	o__Lachnospirales	f__Lachnospiraceae	g__Lachnoclostridium		84.3716	0	ASV-141	0	0	0	0	0	0	0	0	0	0	0	0	0	0	0	0	0	0	0	0	0	0	0	0	0	0	0	0	0	0	0	0	0	0	0	0	0	0	0
3a1b74e3f7403148700a99556b0e43a8	d__Bacteria	p__Firmicutes	c__Clostridia	o__Lachnospirales	f__Lachnospiraceae	g__GCA-900066575	s__uncultured_bacterium	99.5992	0	ASV-143	0	0	0	0	0	0	0	0	0	0	0	0	0	0	0	0	0	0	0	0	0	0	0	0	0	0	0	0	0	0	0	0	0	0	0	0	0	0	0
3c61e38ef07fa558977f62fd26df017b	d__Bacteria	p__Firmicutes	c__Clostridia	o__Oscillospirales	f__Ruminococcaceae	g__Incertae_Sedis	s__uncultured_bacterium	95.3896	0	ASV-144	0	0	0	0	0	0	0	0	0	0	0	0	0	0	0	0	0	0	0	0	0	0	0	0	0	0	0	0	0	0	0	0	0	0	0	0	0	0	0
3d5d7e9ab1d2d493e29f5beec2a06094	d__Bacteria	p__Bacteroidota	c__Bacteroidia	o__Bacteroidales	f__Muribaculaceae	g__Muribaculaceae	s__uncultured_Bacteroidales	73.9596	0	ASV-146	0	0	0	0	0	0	0	0	0	0	0	0	0	0	0	0	0	0	0	0	0	0	0	0	0	0	0	0	0	0	0	0	0	0	0	0	0	0	0
3dd46d4c0bc1b236d663be6412a80252	d__Bacteria	p__Firmicutes	c__Clostridia	o__Lachnospirales	f__Lachnospiraceae	g__Lachnospiraceae_UCG-006	s__uncultured_bacterium	99.0786	0	ASV-147	0	0	0	0	0	0	0	0	0	0	0	0	0	0	0	0	0	0	0	0	0	0	0	0	0	0	0	0	0	0	0	0	0	0	0	0	0	0	0
3e3a373b9758ec16bda58f067e4dd98c	d__Bacteria	p__Firmicutes	c__Clostridia	o__Oscillospirales	f__Butyricicoccaceae	g__Butyricicoccus		99.7511	0	ASV-148	0	0	0	0	0	0	0	0	0	0	0	0	0	0	0	0	0	0	0	0	0	0	0	0	0	0	0	0	0	0	0	0	0	0	0	0	0	0	0
3e563d1af244e35877cc0469ca3c95fc	d__Bacteria	p__Firmicutes	c__Clostridia	o__Oscillospirales	f__Oscillospiraceae	g__uncultured	s__uncultured_bacterium	94.9539	0	ASV-149	2	0	4	4	0	3	0	3	1	3	3	1	0	2	0	14	2	3	6	0	2	0	2	3	0	2	0	4	4	2	2	0	6	9	0	2	2	5	2
3fa88081ce3b9691efd864b21cc7fbf8	d__Bacteria	p__Firmicutes	c__Clostridia	o__Lachnospirales	f__Lachnospiraceae			99.9659	0	ASV-151	0	0	0	0	0	0	0	0	0	0	0	0	0	0	0	0	0	0	0	0	0	0	0	0	0	0	0	0	0	0	0	0	0	0	0	0	0	0	0
3fd2d4bbdbce330f2ac6acb9d45357a5	d__Bacteria	p__Firmicutes	c__Clostridia	o__Lachnospirales	f__Lachnospiraceae			99.9963	0	ASV-152	0	0	0	1	0	0	4	3	4	0	0	0	8	0	0	0	0	0	0	3	2	4	1	1	0	1	0	2	8	0	0	0	0	0	4	0	0	0	0
3fd3a3840060ecca98c0c1ef2d3302d5	d__Bacteria	p__Firmicutes	c__Bacilli	o__RF39	f__RF39	g__RF39	s__gut_metagenome	82.8281	0	ASV-153	0	0	0	0	0	0	0	0	0	0	0	0	0	0	0	0	0	0	0	0	0	0	0	0	0	0	0	0	0	0	0	0	0	0	0	0	0	0	0
40548850031a65964d4eb6de0f94c13c	d__Bacteria	p__Firmicutes	c__Clostridia	o__Lachnospirales	f__Lachnospiraceae	g__uncultured		70.1082	0	ASV-154	0	0	0	0	0	0	0	0	0	0	0	0	0	0	0	0	0	0	0	0	0	0	0	0	0	0	0	0	0	0	0	0	0	0	0	0	0	0	0
406db640d0460792619fe08068008491	d__Bacteria	p__Firmicutes	c__Clostridia	o__Clostridia_vadinBB60_group	f__Clostridia_vadinBB60_group	g__Clostridia_vadinBB60_group	s__unidentified	96.8354	0	ASV-155	2	0	5	2	0	0	0	2	0	0	0	0	0	0	0	0	0	0	0	0	0	0	2	0	0	0	0	0	0	0	0	0	0	0	0	0	0	2	4
40c0659b3d55a8751b42927a5ba8f03d	d__Bacteria	p__Firmicutes	c__Clostridia	o__Lachnospirales	f__Lachnospiraceae			99.9982	0	ASV-156	0	0	0	0	0	0	0	0	0	0	0	0	0	0	0	0	0	0	0	0	0	0	0	0	0	0	0	0	0	0	0	0	0	0	0	0	0	0	0
41de2cefccd143163fa654d434cbcba3	d__Bacteria	p__Firmicutes	c__Clostridia	o__Oscillospirales	f__Oscillospiraceae			99.7837	0	ASV-157	0	0	0	0	1	0	0	0	0	0	0	1	0	0	0	0	0	0	1	0	0	0	0	0	0	1	0	0	1	0	0	0	0	0	0	1	0	1	0
427cf7982ab7dc3c124048f7a72343ad	d__Bacteria	p__Firmicutes	c__Clostridia	o__Lachnospirales	f__Lachnospiraceae	g__A2	s__uncultured_bacterium	72.6682	0	ASV-158	0	0	0	0	0	0	0	0	0	0	0	0	0	0	0	0	0	0	0	0	0	0	0	0	0	0	0	0	0	0	0	0	0	0	0	0	0	0	0
42b4201589318ea4b0df9560ddd514aa	d__Bacteria	p__Firmicutes	c__Clostridia	o__Clostridia_UCG-014	f__Clostridia_UCG-014	g__Clostridia_UCG-014		100	0	ASV-159	0	0	0	0	0	0	0	0	0	0	0	0	0	0	0	0	0	0	0	0	0	0	0	0	0	0	0	0	0	0	0	0	0	0	0	0	0	0	0
42ec3915e742093d0acf9dd44e46ad55	d__Bacteria	p__Firmicutes	c__Clostridia	o__Clostridia_UCG-014	f__Clostridia_UCG-014	g__Clostridia_UCG-014	s__unidentified	99.2383	0	ASV-160	0	0	0	0	0	0	0	0	0	0	0	0	0	0	0	0	0	0	0	0	0	0	0	0	0	0	0	0	0	0	0	0	0	0	0	0	0	0	0
4340864c480aa4a5f07976c49c0fef4a	d__Bacteria	p__Firmicutes	c__Clostridia	o__Lachnospirales	f__Lachnospiraceae			99.9932	0	ASV-161	0	0	0	0	0	0	0	0	0	0	0	0	0	0	0	0	0	0	0	0	0	0	0	0	0	0	0	0	0	0	0	0	0	0	0	0	0	0	0
43a101856a71f5ac19015dfe4b8c7305	d__Bacteria	p__Firmicutes	c__Clostridia	o__Clostridia_UCG-014	f__Clostridia_UCG-014	g__Clostridia_UCG-014		100	0	ASV-162	0	0	0	0	0	0	0	0	0	0	0	0	0	0	0	0	0	0	0	0	0	0	0	0	0	0	0	0	0	0	0	0	0	0	0	0	0	0	0
441342f626ec21b3526b903775f81ac2	d__Bacteria	p__Firmicutes	c__Clostridia	o__Oscillospirales	f__Ruminococcaceae	g__uncultured	s__uncultured_bacterium	95.441	0	ASV-163	0	0	0	0	0	0	0	0	0	0	0	0	0	0	0	0	0	0	0	0	0	0	0	0	0	0	0	0	0	0	0	0	0	0	0	0	0	0	0
4446c796b7169ce569f1f5d134fe4088	d__Bacteria	p__Firmicutes	c__Clostridia	o__Lachnospirales	f__Lachnospiraceae	g__Tyzzerella	s__uncultured_bacterium	96.203	0	ASV-164	0	0	0	1	0	2	0	0	0	2	4	0	0	0	0	1	0	0	15	0	0	1	0	0	0	0	0	0	0	0	2	3	9	3	2	0	0	0	0
4562e7c9d70d6f36b456cd8c73ac9bd7	d__Bacteria	p__Firmicutes	c__Clostridia	o__Lachnospirales	f__Lachnospiraceae	g__GCA-900066575	s__uncultured_bacterium	99.6724	0	ASV-165	0	0	0	0	0	0	0	0	0	0	0	0	0	0	0	0	0	0	0	0	0	0	0	0	0	0	0	0	0	0	0	0	0	0	0	0	0	0	0
45647a101f9dab98ee93556ab1802770	d__Bacteria	p__Firmicutes	c__Clostridia	o__Lachnospirales	f__Lachnospiraceae			99.9997	0	ASV-166	0	0	0	0	0	0	0	0	0	0	0	0	0	0	0	0	0	0	0	0	0	0	0	0	0	0	0	0	0	0	0	0	0	0	0	0	12	0	0
4583387c12a832216335718660b2308c	d__Bacteria	p__Firmicutes	c__Clostridia	o__Oscillospirales	f__Oscillospiraceae	g__Colidextribacter		88.2965	0	ASV-167	0	0	0	0	0	0	0	0	0	0	0	0	0	0	0	0	0	0	0	0	0	0	0	0	0	0	0	0	0	0	0	0	0	0	0	0	0	0	0
4585360e9c2e47bf773145dc88eaff6b	d__Bacteria	p__Firmicutes	c__Clostridia	o__Christensenellales	f__Christensenellaceae	g__uncultured	s__uncultured_bacterium	99.9251	0	ASV-168	0	0	0	0	0	0	0	0	0	0	0	0	0	0	0	0	0	0	0	0	0	0	0	0	0	0	0	0	0	0	0	0	0	0	0	0	0	0	0
4586de30cc9cfce2039027d830fad8d1	d__Bacteria	p__Firmicutes	c__Clostridia	o__Peptostreptococcales-Tissierellales	f__Anaerovoracaceae	g__Family_XIII_AD3011_group		72.5755	0	ASV-169	0	0	0	1	0	0	2	0	0	0	1	0	0	1	0	0	0	0	0	0	0	0	0	0	1	0	0	0	1	1	0	0	0	0	0	0	0	2	0
45c6dc5a13f96a3ca3b1f779e4839e3b	d__Bacteria	p__Firmicutes	c__Clostridia	o__Lachnospirales	f__Lachnospiraceae	g__Lachnospiraceae_UCG-001	s__unidentified	75.6508	0	ASV-170	0	0	0	0	0	0	0	0	0	0	0	0	0	0	0	0	0	0	0	0	0	0	0	0	0	0	0	0	0	0	0	0	0	0	0	0	0	0	0
45fb0a5aaeb5d314d6f12e15b9433eab	d__Bacteria	p__Firmicutes	c__Clostridia	o__Lachnospirales	f__Lachnospiraceae	g__Lachnospiraceae_NK4A136_group	s__uncultured_bacterium	81.3687	0	ASV-171	0	0	0	0	0	9	6	45	0	0	0	0	43	28	0	0	8	0	16	22	6	1	29	0	0	3	0	17	35	1	4	0	28	0	36	0	0	0	5
47359e623cbdd12f70adcccfa2df2e31	d__Bacteria	p__Firmicutes	c__Bacilli	o__Erysipelotrichales	f__Erysipelotrichaceae	g__uncultured	s__uncultured_bacterium	99.9107	0	ASV-172	0	0	0	0	0	0	0	0	0	0	0	0	0	0	0	0	0	0	0	0	0	0	0	0	0	0	0	0	0	0	0	0	0	0	0	0	0	0	0
478937008de5658e95837e827ea99136	d__Bacteria	p__Firmicutes	c__Bacilli	o__Erysipelotrichales	f__Erysipelotrichaceae	g__uncultured	s__unidentified	99.9984	0	ASV-173	0	0	0	0	0	0	0	0	0	0	0	0	0	0	0	0	0	0	0	0	0	0	0	0	0	0	0	0	0	0	0	0	0	0	0	0	0	0	0
479c6ac8c02de2af715d71035698cfa7	d__Bacteria	p__Firmicutes	c__Clostridia	o__Clostridia_vadinBB60_group	f__Clostridia_vadinBB60_group	g__Clostridia_vadinBB60_group	s__unidentified	97.9197	0	ASV-174	0	0	0	0	9	3	0	0	0	0	0	16	0	4	0	0	3	0	4	0	0	0	0	0	1	0	0	4	10	2	2	1	6	20	1	0	0	0	0
4a23f86d9c00a96620e50e6761350539	d__Bacteria	p__Firmicutes	c__Clostridia	o__Oscillospirales	f__Ruminococcaceae	g__Incertae_Sedis	s__Clostridium_sp.	98.9309	0	ASV-175	3	16	5	9	11	5	3	2	2	11	19	3	3	0	0	2	0	6	20	7	4	0	5	6	1	0	4	3	2	0	7	3	14	23	12	3	1	0	0
4ac57c3b5ad45aa1eebb1c12691e613c	d__Bacteria	p__Firmicutes	c__Clostridia	o__Oscillospirales	f__Oscillospiraceae	g__Oscillibacter	s__uncultured_bacterium	76.6505	0	ASV-177	0	0	0	0	0	0	0	0	0	4	0	0	0	0	0	0	0	0	5	0	2	0	0	0	0	0	0	0	3	0	0	0	2	6	0	2	0	0	0
4ada6927de5fb59adefc616aeaa9e767	d__Bacteria	p__Actinobacteriota	c__Coriobacteriia	o__Coriobacteriales	f__Eggerthellaceae	g__Enterorhabdus	s__uncultured_bacterium	99.9937	0	ASV-178	0	0	0	0	0	2	0	0	0	2	0	5	0	3	0	2	2	0	6	0	0	0	0	3	0	0	1	0	0	1	1	0	0	0	0	0	0	0	0
4af15942ed666af1b013c17c02b5808f	d__Bacteria	p__Firmicutes	c__Clostridia	o__Clostridia_UCG-014	f__Clostridia_UCG-014	g__Clostridia_UCG-014		100	0	ASV-179	0	0	0	0	0	0	0	0	0	0	0	0	0	0	0	0	0	0	0	0	0	0	0	0	0	0	0	0	0	0	0	0	0	0	0	0	0	0	0
4b89085935a02bd26129fc9dd9eb0dc9	d__Bacteria	p__Firmicutes	c__Clostridia	o__Lachnospirales	f__Lachnospiraceae	g__Roseburia		99.7153	0	ASV-180	0	0	0	0	0	0	0	0	0	0	0	0	0	0	0	0	0	0	0	0	0	0	0	0	0	0	0	0	0	0	0	0	0	0	0	0	0	0	0
4cbc42ac07756b6716700b02acf20973	d__Bacteria	p__Firmicutes	c__Clostridia	o__Lachnospirales	f__Lachnospiraceae			99.7992	0	ASV-181	0	0	0	0	0	0	0	0	0	0	0	0	0	0	0	0	0	0	0	0	0	0	0	0	2	0	0	15	11	4	0	0	0	0	0	0	0	3	0
4ccf9bbf7e45024d7247750f8eede519	d__Bacteria	p__Firmicutes	c__Clostridia	o__Lachnospirales	f__Lachnospiraceae			99.8687	0	ASV-182	0	0	0	0	0	0	0	0	0	0	0	0	0	0	0	0	0	0	0	0	0	0	0	0	0	0	0	0	0	0	0	0	0	0	0	0	0	0	0
4d18a3fa7376df92c90712c3f26aab2e	d__Bacteria	p__Firmicutes	c__Bacilli	o__RF39	f__RF39	g__RF39		99.9999	0	ASV-183	0	0	0	0	0	0	0	0	0	0	0	0	0	0	0	0	0	0	0	0	0	0	0	0	0	0	0	0	0	0	0	0	0	0	0	0	0	0	0
4d38ab675ac3e28cac840d92b4aef4dd	d__Bacteria	p__Firmicutes	c__Clostridia	o__Lachnospirales	f__Lachnospiraceae	g__Lachnospiraceae_NK4A136_group	s__uncultured_Clostridiales	96.474	0	ASV-184	0	0	0	0	12	8	6	0	0	11	8	8	0	0	0	0	0	4	23	0	0	0	10	7	9	8	2	1	3	0	4	1	9	3	2	1	2	4	5
4e4d34e253582804e85c39815c00a5d6	d__Bacteria	p__Firmicutes	c__Clostridia	o__Clostridia_UCG-014	f__Clostridia_UCG-014	g__Clostridia_UCG-014		99.9999	0	ASV-187	0	0	0	0	0	0	0	0	0	0	0	0	0	0	0	0	0	0	0	0	0	0	0	0	0	0	0	0	0	0	0	0	0	0	0	0	0	0	0
4ec56783cb577f3a9455590bc5246b3f	d__Bacteria	p__Firmicutes	c__Clostridia	o__Oscillospirales	f__Oscillospiraceae	g__Oscillibacter	s__uncultured_bacterium	78.012	0	ASV-188	0	0	0	0	0	0	0	0	0	0	0	0	0	0	0	0	0	0	0	0	0	0	0	0	0	0	0	0	0	0	0	0	0	0	0	0	0	0	0
4f480d79dab106d05a44b4a405d8dc70	d__Bacteria	p__Firmicutes	c__Clostridia	o__Oscillospirales	f__Ruminococcaceae	g__Incertae_Sedis	s__Clostridium_sp.	79.1456	0	ASV-189	0	0	0	0	0	0	0	0	0	0	0	0	0	0	0	0	0	0	0	0	0	0	0	0	0	0	0	0	0	0	0	0	0	0	0	0	0	0	0
4f9b208c7d51180b7b0b3738f22d71f8	d__Bacteria	p__Firmicutes	c__Clostridia	o__Oscillospirales	f__Ruminococcaceae	g__Incertae_Sedis	s__uncultured_bacterium	83.9819	0	ASV-190	0	0	0	0	0	0	0	1	1	0	0	1	0	3	0	0	1	1	1	1	0	0	0	0	0	0	0	0	2	0	0	0	0	0	1	0	0	0	0
5102e50976597ee80cbec7ad8e8924ee	d__Bacteria	p__Firmicutes	c__Clostridia	o__Lachnospirales	f__Lachnospiraceae	g__Lachnospiraceae_NK4A136_group		98.1869	0	ASV-191	0	0	0	0	0	0	0	0	0	0	0	0	0	0	0	0	0	0	0	0	0	0	0	0	0	0	0	0	0	0	0	0	0	0	0	0	0	0	0
519d0b015382a68b8fa926ce2cc5e8ff	d__Bacteria	p__Firmicutes	c__Clostridia	o__Lachnospirales	f__Lachnospiraceae	g__Lachnospiraceae_UCG-010	s__uncultured_bacterium	99.9926	0	ASV-192	0	0	0	0	0	0	0	0	0	0	0	0	0	0	0	0	0	0	0	0	0	0	0	0	0	0	0	0	0	0	0	0	0	0	0	0	0	0	0
52336a26e6854ae80af4bd554a89cd14	d__Bacteria	p__Firmicutes	c__Clostridia	o__Oscillospirales	f__Oscillospiraceae	g__uncultured		70.0233	0	ASV-193	0	0	0	0	0	4	0	0	0	0	0	0	0	0	0	0	0	0	0	0	0	0	0	0	0	0	0	0	0	0	0	0	2	2	0	0	0	0	0
52420eeb570bf2b1a8204522827cb52f	d__Bacteria	p__Firmicutes	c__Clostridia	o__Lachnospirales	f__Lachnospiraceae	g__uncultured	s__uncultured_bacterium	80.4327	0	ASV-194	0	0	0	0	0	0	0	0	0	0	0	0	0	0	0	0	0	0	0	0	0	0	0	0	0	0	0	0	0	0	0	0	0	0	0	0	0	0	0
52c2e386a38924652299815172b8d0d1	d__Bacteria	p__Firmicutes	c__Clostridia	o__Lachnospirales	f__Lachnospiraceae	g__Roseburia	s__uncultured_bacterium	81.1295	0	ASV-196	0	0	0	0	0	0	0	0	0	0	0	0	0	0	0	0	0	0	0	0	0	0	0	0	0	0	0	0	0	0	0	0	0	0	0	0	0	0	0
5386b7dfd930f14f7251141516b5d126	d__Bacteria	p__Firmicutes	c__Clostridia	o__Lachnospirales	f__Lachnospiraceae	g__uncultured		95.7237	0	ASV-197	8	10	18	16	0	3	1	11	8	0	2	5	0	13	0	5	8	0	0	11	5	15	9	11	0	4	0	0	0	0	1	8	22	11	10	7	2	0	0
5406ff1944297e2c70e620615d5a07b1	d__Bacteria	p__Firmicutes	c__Clostridia	o__Lachnospirales	f__Lachnospiraceae	g__Roseburia	s__uncultured_bacterium	85.767	0	ASV-199	0	0	0	0	0	0	0	0	0	0	0	0	0	0	0	0	0	0	0	0	0	0	0	0	0	0	0	0	0	0	0	0	0	0	0	0	0	0	0
55db74ece095a1423bed2b770ca0fa51	d__Bacteria	p__Firmicutes	c__Clostridia	o__Lachnospirales	f__Lachnospiraceae	g__Agathobacter		70.6901	0	ASV-201	0	0	0	0	0	0	0	0	0	0	0	0	0	0	0	0	0	0	0	0	0	0	0	0	0	0	0	0	0	0	0	0	0	0	0	0	0	0	0
55f29a53e6fe6567819267f0c29a9443	d__Bacteria	p__Firmicutes	c__Clostridia	o__Lachnospirales	f__Lachnospiraceae			99.3444	0	ASV-203	0	0	0	0	0	0	0	0	0	0	0	0	0	0	0	0	0	0	0	0	0	0	0	0	0	0	0	0	0	0	0	0	0	0	0	0	0	0	0
55f9a311b027ee7473d6e1aade8d01eb	d__Bacteria	p__Firmicutes	c__Clostridia	o__Clostridia_vadinBB60_group	f__Clostridia_vadinBB60_group	g__Clostridia_vadinBB60_group	s__uncultured_bacterium	98.023	0	ASV-204	0	0	0	0	0	2	2	2	0	0	0	0	0	3	0	3	3	2	0	1	0	0	0	2	0	1	0	0	1	0	3	3	6	4	1	1	1	0	0
56724cee945bcdc8895ccb2ce9b77df2	d__Bacteria	p__Firmicutes	c__Clostridia	o__Oscillospirales	f__Butyricicoccaceae	g__Butyricicoccus	s__uncultured_bacterium	99.8276	0	ASV-205	0	0	0	0	0	0	0	0	0	0	0	0	0	0	0	0	0	0	0	0	0	0	0	0	0	0	0	0	0	0	0	0	0	0	0	0	0	0	0
57b5ab149e66d22af5007bcda8d03e5a	d__Bacteria	p__Firmicutes	c__Clostridia	o__Oscillospirales	f__Oscillospiraceae	g__uncultured	s__uncultured_Clostridiales	87.982	0	ASV-207	0	0	0	0	0	0	0	0	0	0	0	0	0	0	0	0	0	0	0	0	0	0	0	0	0	0	0	0	0	0	0	0	0	0	0	0	0	0	0
58d84688572f85da8b40e9fc507fc347	d__Bacteria	p__Firmicutes	c__Clostridia	o__Lachnospirales	f__Lachnospiraceae	g__uncultured	s__Clostridium_sp.	78.9184	0	ASV-209	11	2	6	12	6	7	0	1	3	3	9	19	0	6	0	0	0	1	11	4	5	4	7	13	0	8	0	0	0	1	3	0	23	14	16	0	0	1	8
58e68239cdb478fe497e6eb5854a9c3f	d__Bacteria	p__Firmicutes	c__Clostridia	o__Lachnospirales	f__Lachnospiraceae			99.9986	0	ASV-210	0	0	0	0	0	0	0	0	0	0	0	0	0	0	0	0	0	0	0	0	0	0	0	0	0	0	0	0	0	0	0	0	0	0	0	0	0	0	0
58ecefb05c84a908fc4f67eb02cf6e0e	d__Bacteria	p__Bacteroidota	c__Bacteroidia	o__Bacteroidales	f__Bacteroidaceae	g__Bacteroides		99.9986	0	ASV-211	0	0	0	0	0	0	0	0	0	0	0	0	0	0	0	0	0	0	0	0	0	0	0	0	0	0	0	0	0	0	0	0	0	0	0	0	0	0	0
592a4bf29069f0930f96a2a450310442	d__Bacteria	p__Firmicutes	c__Clostridia	o__Lachnospirales	f__Lachnospiraceae	g__Lachnospiraceae_NK4A136_group		91.3206	0	ASV-212	5	6	3	0	0	29	0	4	0	0	4	6	0	8	0	0	20	13	8	0	0	18	7	2	0	5	13	18	2	0	7	0	57	34	3	6	2	8	0
59b0febd2eb184075389f700b21cba58	d__Bacteria	p__Firmicutes	c__Clostridia	o__Lachnospirales	f__Lachnospiraceae	g__Roseburia	s__uncultured_bacterium	94.2931	0	ASV-213	0	0	0	0	0	0	0	0	0	0	0	0	0	0	0	0	0	0	0	0	0	0	0	0	0	0	0	0	0	0	0	0	0	0	0	0	0	0	0
5b9e032740a151f41553304454aa32df	d__Bacteria	p__Firmicutes	c__Clostridia	o__Clostridia_UCG-014	f__Clostridia_UCG-014	g__Clostridia_UCG-014		100	0	ASV-217	0	0	0	0	0	0	0	0	0	1	0	2	0	0	0	0	1	0	0	0	0	0	0	0	0	0	0	0	0	0	0	0	0	0	0	0	0	0	0
5baa8d59f799a53df07f6cec77163e84	d__Bacteria	p__Firmicutes	c__Clostridia	o__Lachnospirales	f__Lachnospiraceae	g__Lachnospiraceae_NK4A136_group		93.5337	0	ASV-218	12	19	14	21	0	1	4	1	3	0	0	0	0	0	0	0	0	0	4	13	5	7	21	10	3	3	0	0	10	0	7	2	17	15	26	9	2	1	0
5bfc4dc7f6e39ac5514a5cdaa0705185	d__Bacteria	p__Firmicutes	c__Clostridia	o__Lachnospirales	f__Lachnospiraceae			99.9339	0	ASV-220	0	0	0	0	0	0	0	0	0	0	0	0	0	0	0	0	0	0	0	0	0	0	0	0	0	0	0	0	0	0	0	0	0	0	0	0	0	0	0
5d1a35e785e7f919f9b079968f73c557	d__Bacteria	p__Firmicutes	c__Clostridia	o__Lachnospirales	f__Lachnospiraceae			100	0	ASV-222	0	0	0	0	0	0	0	0	0	0	0	0	0	0	0	0	0	1	1	0	1	0	0	0	0	1	0	0	0	0	0	0	0	0	0	0	3	0	0
5de8bdeb0c426dd1596d8099e878358b	d__Bacteria	p__Bacteroidota	c__Bacteroidia	o__Bacteroidales	f__Muribaculaceae	g__Muribaculaceae	s__uncultured_bacterium	94.0218	0	ASV-223	0	0	0	0	0	0	0	0	0	0	0	0	0	0	0	0	0	0	0	0	0	0	0	0	0	0	0	0	0	0	0	0	0	0	0	0	0	0	0
5e07d00d1c7fcc856fbd700bb82b4eb3	d__Bacteria	p__Firmicutes	c__Clostridia	o__Lachnospirales	f__Lachnospiraceae	g__uncultured	s__uncultured_Clostridiales	79.1449	0	ASV-224	0	0	1	0	0	0	0	0	0	2	0	3	0	0	0	0	0	0	0	0	0	0	2	2	0	3	1	5	2	3	0	0	3	0	1	3	0	0	0
5e6d120be384d04fbcb08f3952636974	d__Bacteria	p__Firmicutes	c__Clostridia	o__Clostridia_UCG-014	f__Clostridia_UCG-014	g__Clostridia_UCG-014		100	0	ASV-225	0	0	0	0	0	0	0	0	0	0	0	0	0	0	0	0	0	0	0	0	0	0	0	0	0	0	0	0	0	8	0	0	0	2	0	0	0	0	0
5fea827cd3a2212e03efe35159aec9cd	d__Bacteria	p__Firmicutes	c__Clostridia	o__Lachnospirales	f__Lachnospiraceae	g__GCA-900066575	s__uncultured_bacterium	99.6081	0	ASV-228	1	0	0	0	0	0	2	0	0	7	0	0	0	0	0	3	0	0	0	0	0	0	0	0	0	0	0	0	0	0	0	0	0	3	0	0	0	0	0
5fef1900006a468f59c901084b490a89	d__Bacteria	p__Firmicutes	c__Clostridia	o__Oscillospirales	f__Oscillospiraceae	g__Oscillibacter	s__uncultured_bacterium	98.3234	0	ASV-229	0	0	0	0	0	0	0	3	0	0	0	0	0	0	0	0	0	0	0	0	8	0	0	0	0	4	5	0	0	0	0	2	1	0	1	0	7	0	0
60297b685d2cf0530094ae7d6045027a	d__Bacteria	p__Firmicutes	c__Bacilli	o__RF39	f__RF39	g__RF39		100	0	ASV-230	0	0	0	0	0	0	0	0	0	0	0	0	0	0	0	0	0	0	0	0	0	0	0	0	0	0	0	0	0	0	0	0	0	0	0	0	0	0	0
604e94856b7774dab887fbf9652810ca	d__Bacteria	p__Firmicutes	c__Bacilli	o__Erysipelotrichales	f__Erysipelatoclostridiaceae	g__Erysipelatoclostridiaceae	s__uncultured_bacterium	98.3848	0	ASV-232	6	0	2	3	0	4	1	4	6	0	3	4	0	0	0	4	2	2	1	2	2	3	0	0	3	0	3	1	0	0	1	2	2	0	0	1	1	2	4
6093d11daea8d1989e934e3d84d938ad	d__Bacteria	p__Firmicutes	c__Clostridia	o__Clostridia_UCG-014	f__Clostridia_UCG-014	g__Clostridia_UCG-014		99.9997	0	ASV-233	0	0	0	0	0	0	0	0	0	0	0	0	0	0	0	0	0	0	0	0	0	0	0	0	0	0	0	0	0	0	0	0	0	0	0	0	0	0	0
60dd5a6cd1b26de056be6c7833a89bb8	d__Bacteria	p__Firmicutes	c__Clostridia	o__Oscillospirales	f__Oscillospiraceae	g__Colidextribacter		86.5094	0	ASV-235	0	0	0	0	0	0	0	0	0	0	0	0	0	0	0	0	0	0	0	0	0	0	0	0	0	14	0	0	0	0	0	0	0	0	0	9	0	0	0
615bc1e54a62962263666bcad89cfb86	d__Bacteria	p__Firmicutes	c__Clostridia	o__Lachnospirales	f__Lachnospiraceae	g__A2	s__uncultured_bacterium	99.9461	0	ASV-236	0	0	0	0	0	0	0	0	0	0	0	0	0	0	0	0	0	0	0	0	0	0	0	0	0	0	0	0	0	0	0	0	0	0	0	0	0	0	0
61b7b4403a4b81c199f54ef00c688e82	d__Bacteria	p__Firmicutes	c__Clostridia	o__Lachnospirales	f__Lachnospiraceae			99.9949	0	ASV-237	0	0	0	0	0	0	0	0	0	0	0	0	0	10	0	0	0	0	0	0	0	0	0	0	0	0	1	0	0	0	0	0	0	0	0	0	0	0	0
62003167a8a3daceec1fe9ecd860485c	d__Bacteria	p__Firmicutes	c__Clostridia	o__Oscillospirales	f__Oscillospiraceae	g__Oscillibacter	s__uncultured_bacterium	93.4471	0	ASV-238	0	0	0	0	0	2	4	3	1	0	4	0	0	4	0	1	0	1	3	0	9	0	1	4	0	10	4	2	0	0	4	0	0	0	0	2	1	0	0
625046c0827d569f5995e3ce79b7fec4	d__Bacteria	p__Firmicutes	c__Clostridia	o__Lachnospirales	f__Lachnospiraceae			99.992	0	ASV-239	0	0	1	0	0	0	0	0	0	0	0	0	0	0	0	1	1	0	0	0	1	0	0	0	3	5	1	8	8	5	0	0	0	0	0	8	9	4	5
62f6c0f6ebd78f9f3d9ff9d87b6b9dc4	d__Bacteria	p__Firmicutes	c__Clostridia	o__Lachnospirales	f__Lachnospiraceae	g__Lachnospiraceae_NK4A136_group		95.4793	0	ASV-240	0	0	0	0	0	0	0	0	0	0	0	0	0	0	0	0	0	0	0	0	0	0	0	0	0	0	0	0	0	0	0	0	0	0	0	0	0	0	0
637185ffc1c637a00f91af1eb1f517f5	d__Bacteria	p__Firmicutes	c__Clostridia	o__Lachnospirales	f__Lachnospiraceae	g__Marvinbryantia	s__Clostridiales_bacterium	92.2997	0	ASV-242	0	0	0	0	0	0	0	0	0	0	0	0	0	0	0	0	0	0	0	0	0	0	0	0	0	0	0	0	0	0	0	0	0	0	0	0	0	0	0
639ab227d170a5b7de8f48fcb4f12fef	d__Bacteria	p__Firmicutes	c__Bacilli	o__Erysipelotrichales	f__Erysipelotrichaceae	g__Erysipelotrichaceae	s__uncultured_bacterium	100	0	ASV-243	5	0	1	0	0	1	4	1	1	2	1	0	0	3	0	2	5	2	2	0	0	2	0	0	2	5	1	0	1	3	1	1	1	1	0	0	1	0	0
63bd3fd420548a732c952c6312404e1c	d__Bacteria	p__Firmicutes	c__Clostridia	o__Lachnospirales	f__Lachnospiraceae			99.9857	0	ASV-244	0	0	0	0	0	0	0	0	0	0	0	0	0	0	0	0	0	0	0	0	0	0	0	0	0	0	0	0	0	0	0	0	0	0	0	0	0	0	0
63d6b9f3a622018922303c110eb7fee8	d__Bacteria	p__Firmicutes	c__Clostridia	o__Lachnospirales	f__Lachnospiraceae	g__Lachnospiraceae_NK4A136_group	s__Clostridiales_bacterium	99.5396	0	ASV-245	0	0	0	0	0	0	0	0	0	0	0	0	0	0	0	0	0	0	0	0	0	0	0	0	0	0	0	0	0	0	0	0	0	0	0	0	0	0	0
65171f23f709c4bfd3a34418287f914e	d__Bacteria	p__Firmicutes	c__Clostridia	o__Lachnospirales	f__Lachnospiraceae	g__Lachnospiraceae_UCG-001		84.3667	0	ASV-246	0	0	0	0	0	0	0	0	0	0	0	0	0	0	0	0	0	0	0	0	0	0	0	0	0	0	0	0	0	0	0	0	0	0	0	0	0	0	0
655ad76cbd1263b209802929605a04fc	d__Bacteria	p__Firmicutes	c__Clostridia	o__Oscillospirales	f__Oscillospiraceae	g__uncultured		98.2767	0	ASV-247	0	0	0	0	0	0	0	0	0	0	0	0	0	0	0	0	0	0	0	0	0	0	0	0	0	0	0	0	0	0	0	0	2	0	0	0	0	0	0
657fdf49a23a41c8ffb87f7cdc1ef9ae	d__Bacteria	p__Firmicutes	c__Clostridia	o__Lachnospirales	f__Lachnospiraceae			99.9928	0	ASV-248	0	0	0	0	0	4	0	0	0	0	0	3	0	0	0	0	1	0	10	0	0	2	0	0	0	0	0	2	1	0	0	5	26	11	5	0	0	0	0
65b0f0ca6f191177600ec78aceae1b45	d__Bacteria	p__Firmicutes	c__Clostridia	o__Lachnospirales	f__Lachnospiraceae			99.9994	0	ASV-249	0	0	0	0	0	0	0	0	0	0	0	0	0	0	0	0	0	0	0	0	0	0	0	0	0	0	0	0	0	0	0	0	0	0	0	0	0	0	0
66408a45349b26f402b12bc919a84719	d__Bacteria	p__Firmicutes	c__Clostridia	o__Clostridia_UCG-014	f__Clostridia_UCG-014	g__Clostridia_UCG-014	s__uncultured_Clostridiales	97.121	0	ASV-251	0	0	0	0	0	0	0	0	0	0	0	0	0	0	0	0	0	0	0	0	0	0	0	0	0	0	0	0	0	0	0	0	0	0	0	0	0	0	0
66aa5bcab79d1169fde41e5847554de0	d__Bacteria	p__Firmicutes	c__Clostridia					100	0	ASV-252	0	0	0	0	0	0	25	0	0	0	0	0	0	0	0	0	0	29	0	0	0	0	11	0	0	0	0	0	0	0	0	0	0	0	0	0	12	0	0
66d241a3c3a9b4a36ed3b26a9e09268c	d__Bacteria	p__Firmicutes	c__Clostridia	o__Lachnospirales	f__Lachnospiraceae			99.993	0	ASV-253	0	0	0	0	0	0	0	0	0	0	0	0	0	0	0	0	0	0	0	0	0	0	0	0	0	0	0	0	0	0	0	0	0	0	0	0	0	0	0
66ffb635e2f6355760260d807395d33a	d__Bacteria	p__Firmicutes	c__Clostridia	o__Lachnospirales	f__Lachnospiraceae	g__Acetatifactor	s__uncultured_bacterium	76.1756	0	ASV-255	0	0	4	0	0	0	0	0	0	0	0	0	0	2	0	0	0	0	0	0	0	0	0	0	0	7	0	0	14	0	0	0	0	0	0	5	0	0	0
6766c8258faa947cd14f2a38c0ad22f0	d__Bacteria	p__Firmicutes	c__Clostridia	o__Lachnospirales	f__Lachnospiraceae	g__Lachnospiraceae_NK4A136_group		96.0039	0	ASV-256	0	0	0	0	0	0	0	0	0	0	0	0	0	0	0	0	0	0	0	0	0	0	0	0	0	0	0	0	0	0	0	0	0	0	0	0	0	0	0
67e1dc818a290f3f661bb8ccc4ffa22a	d__Bacteria	p__Firmicutes	c__Clostridia	o__Lachnospirales	f__Lachnospiraceae	g__Lachnoclostridium		90.0532	0	ASV-257	0	0	0	0	0	0	0	0	0	0	0	0	0	0	0	0	0	0	0	0	0	0	0	0	0	0	0	0	0	0	0	0	0	0	14	0	0	0	0
688f4a535eca548603b60215ff4d3dd2	d__Bacteria	p__Firmicutes	c__Clostridia	o__Lachnospirales	f__Lachnospiraceae	g__Marvinbryantia		99.4632	0	ASV-259	0	0	0	0	0	0	0	0	0	0	0	0	0	0	0	0	0	0	0	0	0	0	0	0	0	0	0	0	0	0	0	0	0	0	0	0	0	0	0
68eff4396788ac7b8c79d910751bd96a	d__Bacteria	p__Firmicutes	c__Clostridia	o__Lachnospirales	f__Lachnospiraceae	g__Lachnospiraceae_NK4A136_group	s__Clostridiales_bacterium	94.1136	0	ASV-260	0	0	0	0	0	0	0	0	0	0	0	0	0	0	0	0	0	0	0	0	0	0	0	0	0	0	0	0	0	0	0	0	0	0	0	0	0	0	0
696837a0335109e504939359823a275a	d__Bacteria	p__Firmicutes	c__Clostridia	o__Clostridiales	f__Clostridiaceae	g__Clostridium_sensu_stricto_1		99.0071	0	ASV-261	7	0	5	0	0	9	11	10	20	10	13	12	0	8	0	13	12	5	0	9	0	4	0	5	13	5	14	9	4	23	0	5	0	0	0	18	12	6	14
69d2ae0cd7b4c8a6eb786f76f68b4c7c	d__Bacteria	p__Firmicutes	c__Clostridia	o__Lachnospirales	f__Lachnospiraceae	g__Lachnospiraceae_NK4A136_group	s__uncultured_Clostridiales	93.753	0	ASV-262	0	0	0	0	0	0	0	0	0	0	0	1	0	0	0	0	0	0	0	0	0	0	0	0	0	0	0	0	0	0	0	0	0	0	0	0	0	0	0
69e0df2219cec71c59d8ae18342f6b87	d__Bacteria	p__Firmicutes	c__Bacilli	o__RF39	f__RF39	g__RF39	s__uncultured_bacterium	76.9205	0	ASV-263	0	0	0	0	0	0	0	0	0	0	0	0	0	0	0	0	0	0	0	0	0	0	0	0	0	0	0	0	0	0	0	0	0	0	0	0	0	0	0
6c2c1bd7a28ca9a3ab18b31fd61595ba	d__Bacteria	p__Firmicutes	c__Clostridia	o__Lachnospirales	f__Lachnospiraceae			99.9884	0	ASV-264	0	0	0	0	0	0	0	0	0	0	0	0	0	0	0	0	0	0	0	0	0	0	0	0	0	0	0	0	0	0	0	0	0	0	0	0	0	0	0
6cd2f300ebee7fd9ec5f217c7efbd55f	d__Bacteria	p__Firmicutes	c__Clostridia	o__Lachnospirales	f__Lachnospiraceae			99.9795	0	ASV-265	0	0	14	4	31	0	0	3	16	49	0	0	0	0	0	0	0	0	0	0	1	7	2	2	6	0	0	0	2	9	0	0	19	39	0	0	0	3	6
6e4ca01a7124cfc8fac735408c8834e9	d__Bacteria	p__Firmicutes	c__Clostridia	o__Lachnospirales	f__Lachnospiraceae	g__Lachnospiraceae_UCG-006	s__uncultured_bacterium	97.8349	0	ASV-267	28	11	5	18	19	12	23	0	0	12	22	7	0	21	22	18	28	26	29	0	0	5	0	11	0	0	8	15	3	2	25	0	23	59	19	14	0	20	5
6ebd8d85349363ae47493186920b87c1	d__Bacteria	p__Firmicutes	c__Clostridia	o__Peptostreptococcales-Tissierellales	f__Anaerovoracaceae	g__Family_XIII_UCG-001	s__uncultured_bacterium	99.9997	0	ASV-268	0	0	0	0	0	0	0	0	0	0	0	0	0	0	0	0	0	0	0	0	0	0	0	0	0	0	0	0	0	0	0	0	0	0	0	0	0	0	0
706e912bc683c82c3dd2aacda2f53b81	d__Bacteria	p__Firmicutes	c__Clostridia	o__Lachnospirales	f__Lachnospiraceae	g__Lachnospiraceae_UCG-006	s__uncultured_bacterium	99.3367	0	ASV-270	3	0	13	0	0	2	11	5	1	0	0	0	0	31	0	53	4	5	12	5	7	5	4	6	0	55	2	8	6	0	0	0	0	0	0	0	11	3	4
70748cb542a516e2bcd67243a198fd1a	d__Bacteria	p__Firmicutes	c__Clostridia	o__Lachnospirales	f__Lachnospiraceae	g__Tyzzerella	s__unidentified	99.9974	0	ASV-271	0	0	0	0	0	0	0	0	0	0	0	0	0	0	0	0	0	0	0	0	0	0	0	0	0	16	0	0	0	0	0	0	0	0	0	16	15	0	0
7121c0a1291b5cb4e24bd78228109ace	d__Bacteria	p__Firmicutes	c__Clostridia	o__Clostridia_vadinBB60_group	f__Clostridia_vadinBB60_group	g__Clostridia_vadinBB60_group	s__unidentified	99.9768	0	ASV-273	0	0	0	0	0	0	0	0	0	0	7	0	0	0	0	0	0	0	0	0	0	0	0	0	0	0	0	0	1	1	0	0	0	0	0	0	0	1	3
719407476d70b209a34604703cf0f3e4	d__Bacteria	p__Firmicutes	c__Clostridia	o__Clostridia_UCG-014	f__Clostridia_UCG-014	g__Clostridia_UCG-014		100	0	ASV-275	0	0	0	0	0	0	0	0	0	0	0	0	0	0	0	0	0	0	0	0	0	0	0	0	0	0	0	0	0	0	0	0	0	0	0	0	0	0	0
71b88aeab10cda24ed63ba38dfdc8a2b	d__Bacteria	p__Firmicutes	c__Bacilli	o__Staphylococcales	f__Staphylococcaceae	g__Staphylococcus		99.5833	0	ASV-276	1	0	0	0	0	0	0	0	0	0	0	0	0	0	0	0	0	0	0	0	0	0	0	0	0	0	0	0	0	0	0	0	0	0	0	0	0	0	0
71d98edd1ba2e420a62269921716e9dc	d__Bacteria	p__Firmicutes	c__Clostridia	o__Oscillospirales	f__Ruminococcaceae	g__Ruminococcus	s__unidentified	99.8727	0	ASV-277	0	0	0	0	0	0	0	0	0	0	0	0	0	0	0	0	0	0	0	0	0	0	0	0	0	0	0	0	0	0	0	0	0	0	0	0	0	0	0
71f2924010a00404742d55a3c5c46bc5	d__Bacteria	p__Firmicutes	c__Clostridia	o__Oscillospirales	f__Oscillospiraceae	g__uncultured	s__Clostridium_sp.	77.7047	0	ASV-278	0	0	0	0	0	0	0	0	0	0	0	0	0	0	0	0	0	0	0	0	0	0	0	0	0	0	0	0	0	0	0	0	0	0	0	0	0	0	0
72c28a8cfa844182fb5ea094f8980a89	d__Bacteria	p__Firmicutes	c__Clostridia	o__Oscillospirales	f__Oscillospiraceae	g__Colidextribacter		82.4512	0	ASV-279	0	0	0	0	0	0	0	0	0	0	0	0	0	0	0	0	0	3	0	0	7	0	0	0	0	0	0	0	0	0	0	0	0	0	0	9	0	0	0
730a7c065e41da9ada60759ae3e0196c	d__Bacteria	p__Firmicutes	c__Clostridia	o__Lachnospirales	f__Lachnospiraceae			99.9052	0	ASV-280	0	0	0	0	0	0	0	0	0	0	0	0	0	0	0	0	0	0	0	0	0	0	13	0	0	0	0	0	0	0	0	6	0	0	13	0	0	0	4
73bc1452d33d6a480c8226cfcad7c97c	d__Bacteria	p__Firmicutes	c__Clostridia	o__Lachnospirales	f__Lachnospiraceae			99.993	0	ASV-281	2	0	4	8	0	0	0	5	2	2	4	2	0	2	0	5	0	1	4	9	4	3	4	4	1	2	9	29	14	14	10	0	33	4	4	10	0	2	6
73e09b51da703df9ea9fae0cfc1fc2e4	d__Bacteria	p__Firmicutes	c__Clostridia	o__Clostridia_vadinBB60_group	f__Clostridia_vadinBB60_group	g__Clostridia_vadinBB60_group	s__uncultured_bacterium	99.1176	0	ASV-283	0	0	0	0	0	0	2	0	0	0	2	0	0	0	0	0	1	0	0	0	1	3	0	4	0	0	0	2	2	2	0	0	0	0	0	0	0	0	0
73efc3738aa84caeb00d4c5ddd56bb1d	d__Bacteria	p__Firmicutes	c__Clostridia	o__Lachnospirales	f__Lachnospiraceae			99.9961	0	ASV-284	1	0	2	0	16	4	9	36	10	3	11	10	0	20	28	7	9	11	37	5	8	2	7	6	0	38	3	0	0	0	21	19	21	5	9	10	12	3	0
74168db9fe2b08f768847a8c9cf3cc6f	d__Bacteria	p__Firmicutes	c__Clostridia	o__Oscillospirales	f__Oscillospiraceae			98.085	0	ASV-285	0	0	0	0	0	0	0	0	0	0	0	0	0	0	0	0	0	0	0	0	0	0	0	0	0	0	0	0	0	0	0	0	4	2	0	0	0	0	0
744cb03e5827b9d7d8f188903813d76d	d__Bacteria	p__Firmicutes	c__Clostridia	o__Lachnospirales	f__Lachnospiraceae	g__Lachnoclostridium	s__Dorea_sp.	97.9305	0	ASV-286	0	0	0	0	0	0	0	0	0	0	0	0	0	0	0	0	0	0	0	0	0	0	0	0	0	0	0	0	0	0	0	0	0	0	0	0	13	0	0
7465dcd3efdc508035ee8f1c6dcf38b4	d__Bacteria	p__Firmicutes	c__Clostridia	o__Lachnospirales	f__Lachnospiraceae	g__uncultured	s__Clostridium_sp.	97.8668	0	ASV-287	0	0	0	0	0	0	0	0	0	0	0	0	0	0	0	0	0	0	0	0	0	0	0	0	0	0	0	9	3	0	0	0	0	0	0	0	0	0	0
766d0ac3b5d176335a57f87106bf22be	d__Bacteria	p__Firmicutes	c__Clostridia	o__Clostridia_vadinBB60_group	f__Clostridia_vadinBB60_group	g__Clostridia_vadinBB60_group	s__uncultured_bacterium	95.9395	0	ASV-290	0	0	0	0	0	0	0	0	0	0	0	0	0	0	0	0	0	0	0	0	0	0	0	0	0	0	0	0	0	0	0	0	0	0	0	0	0	0	0
76bb5d1c5d3ea31d9f352c4e0fdea239	d__Bacteria	p__Firmicutes	c__Clostridia	o__Lachnospirales	f__Lachnospiraceae	g__Lachnospiraceae_NK4A136_group	s__unidentified	74.7584	0	ASV-291	5	0	0	2	0	0	4	7	13	0	0	0	0	0	13	31	20	16	0	0	0	0	1	0	0	2	4	4	10	13	0	2	7	3	2	11	6	8	15
76bde51ffcc5ac34d8896144db3edf2e	d__Bacteria	p__Firmicutes	c__Clostridia	o__Lachnospirales	f__Lachnospiraceae	g__uncultured	s__uncultured_bacterium	92.6226	0	ASV-292	0	0	0	0	0	0	0	0	0	0	0	0	0	0	0	0	0	0	0	0	0	0	0	0	0	0	0	0	0	0	0	0	0	0	0	0	0	0	0
77082f1c961f6991dd2486369a04de48	d__Bacteria	p__Firmicutes	c__Clostridia	o__Lachnospirales	f__Lachnospiraceae			99.9926	0	ASV-293	0	0	0	0	0	0	0	0	0	0	0	0	0	0	0	0	0	0	0	0	0	0	0	0	0	0	0	0	0	0	0	0	0	0	0	0	0	0	0
770f6d6d877fbd573574aef3aacba081	d__Bacteria	p__Firmicutes	c__Clostridia	o__Lachnospirales	f__Lachnospiraceae	g__Lachnoclostridium	s__[Clostridium]_scindens	77.4129	0	ASV-294	0	0	0	0	0	37	0	0	0	0	0	0	0	0	0	0	38	0	0	0	0	0	0	0	0	0	0	0	0	0	0	0	0	0	0	40	0	0	0
78c6bc668df39e45b6bb9958062decbf	d__Bacteria	p__Firmicutes	c__Clostridia	o__Clostridia_vadinBB60_group	f__Clostridia_vadinBB60_group	g__Clostridia_vadinBB60_group	s__uncultured_bacterium	91.3193	0	ASV-295	0	0	0	1	0	0	0	0	0	0	0	0	0	0	0	2	0	0	0	0	0	0	0	0	0	0	0	0	1	0	0	1	0	2	1	0	0	0	0
78c709c50d10d314effbe0a3ccc0ab2f	d__Bacteria	p__Firmicutes	c__Clostridia	o__Lachnospirales	f__Lachnospiraceae			99.9954	0	ASV-296	0	0	0	0	0	0	0	0	0	0	0	0	0	5	0	0	0	0	5	0	0	0	0	0	0	0	0	12	18	0	0	0	7	6	3	0	0	0	0
7a0410bf0067133cdd88757a3b7bf12a	d__Bacteria	p__Firmicutes	c__Clostridia	o__Lachnospirales	f__Lachnospiraceae	g__uncultured	s__Clostridium_sp.	83.4038	0	ASV-299	1	0	0	0	2	0	0	2	0	4	0	1	0	5	0	0	6	2	6	0	0	0	2	3	1	1	2	1	3	0	2	0	1	1	4	3	4	0	0
7ae8760579013df2a2651cc206ead4fe	d__Bacteria	p__Firmicutes	c__Clostridia	o__Clostridia_vadinBB60_group	f__Clostridia_vadinBB60_group	g__Clostridia_vadinBB60_group	s__uncultured_bacterium	98.3224	0	ASV-301	0	0	0	0	0	0	0	0	0	0	0	0	0	0	0	0	0	0	0	0	0	0	0	0	0	0	0	0	0	0	0	0	0	0	0	0	0	0	0
7af471541ad0a119b3a2bb2e60b2a099	d__Bacteria	p__Firmicutes	c__Clostridia	o__Oscillospirales	f__Oscillospiraceae	g__UCG-005		95.7627	0	ASV-302	0	0	0	0	0	0	0	0	0	0	0	0	0	0	0	0	0	0	0	0	0	0	0	0	0	0	0	0	0	0	0	0	0	0	0	0	0	0	0
7ba51691be4ec76e78f23fb0d13f4966	d__Bacteria	p__Firmicutes	c__Clostridia	o__Lachnospirales	f__Lachnospiraceae	g__Marvinbryantia	s__uncultured_bacterium	89.144	0	ASV-305	0	0	0	0	0	0	0	3	0	2	0	0	0	0	0	0	0	0	0	0	0	0	0	0	0	0	0	0	0	0	0	0	0	0	2	0	0	0	0
7c469a9e8a8221a95ae2faec2e058163	d__Bacteria	p__Firmicutes	c__Clostridia	o__Lachnospirales	f__Lachnospiraceae	g__Lachnospiraceae_FCS020_group	s__uncultured_bacterium	71.7087	0	ASV-307	0	0	7	1	18	5	8	0	0	6	2	6	29	7	0	4	12	10	33	0	0	0	0	0	0	0	1	5	0	5	10	4	3	8	24	0	0	0	0
7c65023e44341fd2c20899d3387e5ffe	d__Bacteria	p__Firmicutes	c__Clostridia	o__Lachnospirales	f__Lachnospiraceae	g__uncultured	s__uncultured_bacterium	84.3481	0	ASV-308	0	0	0	0	0	0	0	0	0	0	0	0	0	0	0	0	0	0	0	0	0	0	0	0	0	0	0	0	0	0	0	0	0	0	0	0	0	0	0
7c713d1af15c1519cbbf66f2339183eb	d__Bacteria	p__Actinobacteriota	c__Coriobacteriia	o__Coriobacteriales	f__Eggerthellaceae	g__Enterorhabdus	s__Adlercreutzia_muris	76.8934	0	ASV-309	0	0	0	0	0	0	0	0	5	0	0	0	0	0	0	0	0	0	0	0	0	0	0	0	2	0	0	0	1	1	0	0	1	1	0	0	0	0	0
7c9e7ea349993704a90091515f6597fa	d__Bacteria	p__Firmicutes	c__Clostridia	o__Lachnospirales	f__Lachnospiraceae	g__Lachnospiraceae_NK4A136_group	s__Lachnospiraceae_bacterium	98.6661	0	ASV-310	0	0	0	0	0	0	0	0	0	0	0	0	0	0	0	0	0	0	0	0	0	0	0	0	0	0	0	0	0	0	0	0	0	0	0	0	0	2	23
7d615d456bd0a9f5b3ad8bd00d426428	d__Bacteria	p__Firmicutes	c__Clostridia	o__Lachnospirales	f__Lachnospiraceae	g__GCA-900066575	s__uncultured_bacterium	99.4875	0	ASV-312	0	0	0	3	6	1	0	4	2	0	2	4	13	6	0	0	6	2	7	5	6	4	3	4	4	1	2	7	7	2	0	0	9	0	2	2	4	15	3
7d9a6106d2f44e19cb636abfd7f22b2f	d__Bacteria	p__Firmicutes	c__Bacilli	o__RF39	f__RF39	g__RF39	s__uncultured_bacterium	73.7648	0	ASV-313	0	0	1	0	0	0	0	0	0	0	0	0	0	0	0	0	0	0	0	0	0	0	0	0	0	0	0	0	1	0	0	0	0	0	0	0	0	0	0
7da34dba1eebf7ee07c3773e97102e05	d__Bacteria	p__Firmicutes	c__Clostridia	o__Clostridia_vadinBB60_group	f__Clostridia_vadinBB60_group	g__Clostridia_vadinBB60_group	s__uncultured_bacterium	76.1487	0	ASV-314	0	0	0	0	0	0	0	0	0	0	0	0	0	0	0	0	0	0	0	0	0	0	0	0	0	0	0	0	0	0	0	0	0	0	0	0	0	0	0
7df7e78ce7c908bddb6acd4dda695002	d__Bacteria	p__Firmicutes	c__Clostridia	o__Lachnospirales	f__Lachnospiraceae	g__Lachnoclostridium	s__Clostridium_fusiformis	81.4547	0	ASV-315	0	0	0	0	0	0	0	0	0	54	0	20	0	0	0	0	0	0	38	0	0	0	0	0	0	0	0	0	0	0	0	0	0	0	0	0	0	0	0
804120469738c517392b990e7e356f4b	d__Bacteria	p__Firmicutes	c__Clostridia	o__Lachnospirales	f__Lachnospiraceae	g__ASF356	s__uncultured_bacterium	84.7884	0	ASV-319	0	0	0	0	0	0	0	0	0	0	0	0	0	0	0	0	0	0	0	0	0	0	0	0	0	0	0	0	0	0	0	0	0	0	0	0	0	0	0
8075e436e9c1a658495b6c6eda6b417d	d__Bacteria	p__Firmicutes	c__Clostridia	o__Oscillospirales	f__Oscillospiraceae	g__Oscillibacter	s__uncultured_bacterium	95.9156	0	ASV-320	0	0	0	0	0	0	0	0	0	0	0	0	0	0	0	0	0	0	0	0	0	0	0	0	0	0	0	0	0	0	0	0	0	0	0	0	0	0	0
819c6d939dc0a1aa7e6aa1583847e0f2	d__Bacteria	p__Firmicutes	c__Clostridia	o__Oscillospirales	f__Ruminococcaceae	g__Harryflintia	s__uncultured_bacterium	99.9791	0	ASV-322	0	0	0	0	0	0	0	0	0	0	0	0	0	0	0	0	0	0	0	0	0	0	0	0	0	0	0	0	0	0	0	0	0	0	0	0	0	0	0
81ded4d1750d7f6693f6d9d37008a95d	d__Bacteria	p__Firmicutes	c__Clostridia	o__Oscillospirales	f__Ruminococcaceae			99.5285	0	ASV-323	0	0	0	0	0	0	0	0	0	0	0	0	0	0	0	0	0	0	0	0	0	0	0	0	0	0	0	0	0	0	0	0	0	0	0	0	0	0	0
831defbb5bd8a223663071baf46255d3	d__Bacteria	p__Firmicutes	c__Clostridia	o__Lachnospirales	f__Lachnospiraceae	g__Blautia	s__unidentified	99.8941	0	ASV-324	1	3	4	1	0	0	1	0	1	2	0	0	0	0	0	1	0	3	1	0	2	0	2	0	3	2	2	0	11	0	0	0	1	0	0	2	3	0	1
83961fab4a75c31cf295a008a7f58152	d__Bacteria	p__Firmicutes	c__Clostridia	o__Lachnospirales	f__Lachnospiraceae	g__Tyzzerella	s__unidentified	99.9538	0	ASV-325	0	0	0	0	0	0	0	0	0	0	0	0	0	0	0	0	0	0	0	0	0	0	0	0	0	0	0	0	0	0	0	0	0	0	0	0	0	0	0
84086925491d584f7ccb0394efde0ee3	d__Bacteria	p__Firmicutes	c__Clostridia	o__Lachnospirales	f__Lachnospiraceae	g__Lachnoclostridium		96.3649	0	ASV-326	0	0	0	0	0	0	0	0	0	0	0	0	0	0	0	0	0	0	0	0	0	0	0	0	0	0	0	0	0	0	0	0	0	12	0	0	0	0	0
8449a1e49b8e7c8234b7394e434280a1	d__Bacteria	p__Firmicutes	c__Clostridia	o__Oscillospirales	f__Oscillospiraceae	g__uncultured	s__unidentified	90.3678	0	ASV-328	0	0	0	0	0	0	0	0	0	0	0	0	0	0	0	0	0	0	0	0	0	0	0	0	0	0	0	0	0	0	0	0	0	0	0	0	0	0	0
8485c47e2de144f406056615af5c63d5	d__Bacteria	p__Firmicutes	c__Clostridia	o__Oscillospirales				100	0	ASV-329	0	0	0	0	0	0	0	0	0	0	0	0	0	0	0	0	0	0	0	0	0	0	0	0	0	0	0	0	0	0	0	0	0	0	0	0	0	0	0
84d04f785568af1eb397e628d4eab18f	d__Bacteria	p__Firmicutes	c__Clostridia	o__Clostridia_vadinBB60_group	f__Clostridia_vadinBB60_group	g__Clostridia_vadinBB60_group		99.9999	0	ASV-331	0	0	0	0	0	0	0	0	0	0	0	0	0	0	0	0	0	0	0	0	0	0	0	0	0	0	0	0	0	0	0	0	0	0	0	0	0	0	0
84d74f64ebb77ca159b2060fff756b42	d__Bacteria	p__Firmicutes	c__Clostridia	o__Lachnospirales	f__Lachnospiraceae			99.9003	0	ASV-332	0	0	0	0	0	0	0	0	0	0	0	0	0	0	0	0	0	0	8	0	0	0	0	0	0	0	0	4	0	0	0	0	0	0	0	0	0	0	0
84fc1d4da2c31bf5c6c6ee14d141b68c	d__Bacteria	p__Firmicutes	c__Clostridia	o__Oscillospirales	f__Ruminococcaceae	g__Incertae_Sedis	s__uncultured_bacterium	90.7222	0	ASV-333	0	0	0	0	0	0	0	0	0	0	0	0	0	0	0	0	0	0	0	0	0	0	0	0	0	0	0	0	0	0	0	0	0	0	0	0	0	0	0
856358070eac07568016d1f04d0b82e7	d__Bacteria	p__Firmicutes	c__Clostridia	o__Clostridiales	f__Clostridiaceae	g__Clostridium_sensu_stricto_1		99.8227	0	ASV-334	5	0	4	17	20	0	19	23	29	0	9	13	0	6	0	14	10	4	0	0	0	10	0	0	15	11	17	11	7	22	0	4	0	0	0	20	14	6	18
85957659ad0ebc9cd226ff674ebcca54	d__Bacteria	p__Firmicutes	c__Clostridia	o__Clostridia_vadinBB60_group	f__Clostridia_vadinBB60_group	g__Clostridia_vadinBB60_group	s__uncultured_bacterium	82.9971	0	ASV-336	0	3	13	8	0	1	1	6	2	0	5	0	16	7	0	7	6	6	1	1	6	0	10	6	1	0	0	5	0	0	0	1	0	0	6	6	0	9	0
859789d6e45c225150cb82d17bf8dceb	d__Bacteria	p__Firmicutes	c__Clostridia	o__Lachnospirales	f__Lachnospiraceae			99.3311	0	ASV-337	0	0	1	0	6	0	2	0	0	0	1	1	0	1	0	2	0	0	2	1	0	0	0	1	1	6	0	1	3	0	0	0	1	0	4	1	3	0	0
85eb83f480ab2b6073f4c2d91d464a90	d__Bacteria	p__Firmicutes	c__Clostridia	o__Lachnospirales	f__Lachnospiraceae			99.9989	0	ASV-338	0	0	0	0	0	0	0	0	0	0	0	0	0	0	0	0	0	0	0	0	0	0	0	0	0	0	0	0	0	0	0	0	0	0	0	0	0	0	0
86076b741a3a0837d323716adbb41290	d__Bacteria	p__Firmicutes	c__Clostridia	o__Christensenellales	f__Christensenellaceae			87.5417	0	ASV-339	0	0	0	0	0	0	0	0	0	0	0	0	0	0	0	0	0	0	0	0	0	0	0	0	0	0	0	0	0	0	0	0	0	0	0	0	0	0	0
8718d08ac0d856dda6aaa26de77a6369	d__Bacteria	p__Firmicutes	c__Clostridia	o__Lachnospirales	f__Lachnospiraceae	g__Marvinbryantia	s__uncultured_bacterium	97.9584	0	ASV-340	9	0	9	0	0	0	0	6	1	10	8	0	0	5	0	9	9	6	0	0	0	0	0	0	0	5	6	9	0	13	6	2	3	6	8	4	4	8	0
87c1a94e72765aead51c8a0f76945e21	d__Bacteria	p__Firmicutes	c__Clostridia	o__Lachnospirales	f__Lachnospiraceae			99.9877	0	ASV-343	0	0	0	0	0	0	0	0	0	0	0	0	0	0	0	0	0	0	0	0	0	0	0	0	0	0	0	0	0	0	0	0	0	0	0	0	0	0	0
886bb60046d311ec1962e6a7c2c6ceb2	d__Bacteria	p__Firmicutes	c__Clostridia	o__Lachnospirales	f__Lachnospiraceae	g__uncultured	s__uncultured_bacterium	86.0259	0	ASV-345	0	0	0	0	0	0	0	0	0	0	0	0	0	0	0	0	0	0	0	0	0	0	0	0	0	0	0	0	0	0	0	0	0	0	0	0	0	0	0
888736eb0b5852a38d66c331ed8fd0e7	d__Bacteria	p__Firmicutes	c__Bacilli	o__RF39	f__RF39	g__RF39	s__uncultured_rumen	77.679	0	ASV-346	0	0	0	0	0	0	0	0	0	0	0	0	0	0	0	0	0	0	0	0	0	0	0	0	0	0	0	0	0	0	0	0	0	0	0	0	0	0	0
88fe4fc1f85efb2600eaaf80b2074a1f	d__Bacteria	p__Firmicutes	c__Clostridia	o__Lachnospirales	f__Lachnospiraceae			99.9963	0	ASV-347	0	0	1	1	0	0	0	3	0	0	0	0	0	3	0	0	1	1	4	1	0	0	7	2	0	2	0	1	1	0	0	0	0	2	0	2	0	0	0
891299b83d1f6d67bf3dc74a15be2cd9	d__Bacteria	p__Firmicutes	c__Clostridia	o__Lachnospirales	f__Lachnospiraceae			99.9501	0	ASV-348	0	0	0	0	0	0	4	5	0	0	8	0	0	0	0	0	0	0	2	0	0	0	0	0	0	0	0	0	0	0	0	0	0	0	0	0	0	2	0
898293796619eaa9de4ecf37b57deed5	d__Bacteria	p__Firmicutes	c__Clostridia	o__Lachnospirales	f__Lachnospiraceae	g__Lachnospiraceae_NK4A136_group	s__uncultured_bacterium	93.5657	0	ASV-349	0	0	7	0	0	0	0	12	2	11	0	0	0	20	0	13	5	0	0	0	0	0	0	3	0	0	0	0	8	0	0	0	0	0	0	8	4	4	0
8990fe9b8553a81684d27daa4abf3a0f	d__Bacteria	p__Firmicutes	c__Clostridia	o__Clostridia_vadinBB60_group	f__Clostridia_vadinBB60_group	g__Clostridia_vadinBB60_group	s__uncultured_bacterium	91.7626	0	ASV-350	0	0	0	0	0	0	0	0	0	0	0	0	0	0	0	0	0	0	0	0	0	0	0	0	0	0	0	0	0	0	0	0	0	0	0	0	0	0	0
89c9c2dc75613bfd2dc6488f07372b07	d__Bacteria	p__Firmicutes	c__Clostridia	o__Oscillospirales	f__Oscillospiraceae	g__Intestinimonas		95.7463	0	ASV-351	0	0	0	0	0	0	0	0	0	0	0	0	0	0	0	0	0	0	0	0	0	0	0	0	0	0	0	0	0	0	0	0	0	0	0	0	0	0	0
8b985bc252ea354dcb6ba0ddd480e25b	d__Bacteria	p__Firmicutes	c__Clostridia	o__Clostridia_vadinBB60_group	f__Clostridia_vadinBB60_group	g__Clostridia_vadinBB60_group	s__unidentified	88.0193	0	ASV-357	0	5	0	0	0	0	0	0	3	1	5	0	0	0	0	0	0	0	3	0	3	4	1	2	0	0	0	0	0	0	0	0	2	1	3	0	0	0	0
8ba9e02ee8ec01b90f8d425217d56e7e	d__Bacteria	p__Firmicutes	c__Clostridia	o__Clostridiales	f__Clostridiaceae	g__Clostridium_sensu_stricto_1		99.8914	0	ASV-358	10	18	12	17	46	17	31	25	46	11	23	15	0	10	0	29	25	9	0	13	8	15	6	8	18	22	39	23	19	35	7	3	5	0	5	39	35	18	26
8c2944f4e86542aa5d67c7be78334e7a	d__Bacteria	p__Firmicutes	c__Clostridia	o__Lachnospirales	f__Lachnospiraceae			99.9686	0	ASV-359	0	0	0	0	0	0	0	0	0	0	0	0	0	0	0	0	0	0	0	0	0	0	0	0	0	0	0	0	0	0	0	0	0	0	0	0	0	0	0
8c5695309f8348d215e8d5a2999b3ec3	d__Bacteria	p__Firmicutes	c__Clostridia	o__Lachnospirales	f__Lachnospiraceae			99.8997	0	ASV-360	0	0	0	0	0	0	0	0	0	0	0	0	0	0	0	0	0	0	0	0	0	0	0	0	0	0	0	16	0	15	0	0	0	0	0	0	0	0	0
8cb4446917d62bdf0a28dea3d69e28f2	d__Bacteria	p__Firmicutes	c__Clostridia	o__Oscillospirales	f__Oscillospiraceae	g__uncultured	s__uncultured_Clostridiales	93.9417	0	ASV-361	0	0	0	0	0	0	0	0	0	0	0	0	0	0	0	0	0	0	0	0	0	0	0	0	0	0	0	0	0	0	0	0	0	0	0	0	0	0	0
8d0ce8553306d4a1485e83f29972e69a	d__Bacteria	p__Firmicutes	c__Clostridia	o__Oscillospirales	f__Oscillospiraceae	g__UCG-005	s__uncultured_Clostridiales	99.987	0	ASV-363	0	0	0	0	0	0	0	0	0	0	0	0	0	0	0	0	0	0	0	0	0	0	0	0	0	0	0	0	0	0	0	0	0	0	0	0	0	0	0
8d74b0c43c21c765fbc6321938504d8e	d__Bacteria	p__Bacteroidota	c__Bacteroidia	o__Bacteroidales	f__Rikenellaceae	g__Alistipes	s__uncultured_bacterium	99.4535	0	ASV-364	0	0	0	0	0	0	0	0	0	0	0	0	0	3	4	9	2	8	0	0	0	0	0	0	0	388	465	0	0	0	0	0	0	0	0	353	276	0	0
8e1d447d0dd0964731cfbb1fb4641c04	d__Bacteria	p__Actinobacteriota	c__Coriobacteriia	o__Coriobacteriales	f__Eggerthellaceae	g__Enterorhabdus	s__uncultured_bacterium	99.6407	0	ASV-365	0	0	0	0	0	0	0	0	0	0	0	0	0	0	0	0	0	0	0	0	0	0	0	0	0	0	0	0	0	0	0	0	0	0	0	0	0	0	0
8e9f1e563d77b834ec44d06af16f3b22	d__Bacteria	p__Firmicutes	c__Clostridia	o__Oscillospirales	f__Oscillospiraceae			99.9917	0	ASV-366	0	0	0	0	0	0	0	0	0	0	0	0	0	0	0	0	0	0	0	0	0	0	0	0	0	0	0	0	0	0	3	0	3	1	2	0	2	0	0
8f3c0e1ece12776c0c65a8ef111088ee	d__Bacteria	p__Firmicutes	c__Clostridia	o__Oscillospirales	f__Oscillospiraceae	g__uncultured	s__uncultured_bacterium	88.5601	0	ASV-368	0	0	0	0	4	0	0	0	0	5	0	0	0	0	0	0	0	0	0	0	0	0	0	0	0	0	0	0	0	0	0	0	0	0	0	0	0	0	0
9156071a8f442c17a689a329ddcc73af	d__Bacteria	p__Firmicutes	c__Clostridia	o__Lachnospirales	f__Lachnospiraceae	g__uncultured	s__mouse_gut	94.9141	0	ASV-370	0	0	0	0	0	0	0	0	0	0	0	0	0	0	0	0	0	0	0	0	0	0	0	0	0	0	0	0	0	0	0	0	0	0	0	0	0	0	0
9170153c5b1cb73e190e2f18abb9d50a	d__Bacteria	p__Firmicutes	c__Clostridia	o__Oscillospirales	f__Oscillospiraceae	g__Oscillibacter		99.8486	0	ASV-371	1	0	1	0	0	0	0	2	0	0	4	0	0	0	0	1	5	0	0	0	0	0	0	0	0	0	0	0	0	0	0	0	1	2	0	0	0	1	3
91b4e514ee52347fc0e19f80661254ba	d__Bacteria	p__Firmicutes	c__Bacilli	o__RF39	f__RF39	g__RF39		100	0	ASV-372	0	2	1	1	0	1	1	0	0	0	0	0	0	0	0	0	0	0	0	0	1	2	1	1	0	0	0	0	0	1	0	1	0	0	0	0	0	0	0
920bc4b16cd401de6d538afb3450956e	d__Bacteria	p__Firmicutes	c__Clostridia	o__Lachnospirales	f__Lachnospiraceae	g__Roseburia	s__uncultured_bacterium	82.9971	0	ASV-374	0	0	0	0	0	0	0	0	0	0	0	0	0	0	0	0	0	0	0	0	0	0	0	0	0	0	0	0	0	0	0	0	0	0	0	0	0	0	0
92c916b2b39ca3d1e913258be49a9b7a	d__Bacteria	p__Firmicutes	c__Clostridia	o__Oscillospirales	f__Oscillospiraceae	g__uncultured	s__unidentified	96.732	0	ASV-376	0	0	0	0	33	9	0	0	0	12	19	0	0	26	0	37	0	35	20	0	0	0	0	0	0	10	3	12	6	0	10	3	0	6	0	0	0	0	2
937c5c2364f490186c6aef977fcc9e8b	d__Bacteria	p__Actinobacteriota	c__Coriobacteriia	o__Coriobacteriales	f__Eggerthellaceae	g__Parvibacter	s__uncultured_bacterium	71.2711	0	ASV-379	6	0	7	3	0	3	4	4	3	6	1	3	0	0	0	0	1	0	1	4	6	4	0	2	2	0	1	6	3	6	0	0	0	0	0	0	5	0	1
9396d18f4240c3215409198fcb87479b	d__Bacteria	p__Firmicutes	c__Clostridia	o__Oscillospirales	f__Ruminococcaceae	g__Anaerotruncus	s__uncultured_bacterium	97.7766	0	ASV-381	0	0	0	0	0	0	0	0	0	0	0	0	0	0	0	0	0	0	0	0	0	0	0	0	0	0	0	0	0	0	0	0	0	0	0	0	0	0	0
93a50cf2a8d38976d20c70ef56419ee4	d__Bacteria	p__Firmicutes	c__Clostridia	o__Lachnospirales	f__Lachnospiraceae	g__Lachnoclostridium	s__Dorea_sp.	99.5284	0	ASV-382	0	0	0	0	0	0	0	0	0	0	0	0	0	0	0	0	0	0	0	0	0	0	0	0	0	0	0	5	11	0	0	0	0	0	0	0	0	0	0
94eaa2912d05667eda0e158442590f0b	d__Bacteria	p__Firmicutes	c__Clostridia	o__Oscillospirales	f__Ruminococcaceae	g__Anaerotruncus	s__uncultured_bacterium	81.5962	0	ASV-383	0	0	0	0	0	0	0	0	0	0	0	0	0	0	0	0	0	0	0	0	0	0	0	0	0	0	0	0	0	0	0	0	0	0	0	0	0	0	0
9509f76c5d6f1ba9db36ad4e802df688	d__Bacteria	p__Firmicutes	c__Clostridia	o__Lachnospirales	f__Lachnospiraceae	g__uncultured	s__uncultured_bacterium	96.3605	0	ASV-385	0	0	2	0	0	0	0	0	0	0	0	0	0	11	0	0	3	1	5	0	0	0	0	2	0	2	0	6	6	0	0	0	7	0	3	5	0	5	0
9688850870c145f20a1ea85a768161aa	d__Bacteria	p__Firmicutes	c__Clostridia	o__Lachnospirales	f__Lachnospiraceae	g__uncultured	s__uncultured_bacterium	94.5207	0	ASV-387	0	0	0	0	0	0	0	0	0	0	0	0	0	0	0	0	0	0	0	1	0	0	0	0	0	0	0	0	0	0	0	0	0	0	2	0	0	1	0
96d67e12f390a6c9d2371f715b5d635f	d__Bacteria	p__Firmicutes	c__Clostridia	o__Lachnospirales	f__Lachnospiraceae	g__uncultured		85.1451	0	ASV-388	0	0	0	0	0	0	0	0	0	0	0	0	0	0	0	0	0	0	0	0	0	0	0	0	0	0	0	0	0	0	0	0	0	0	0	0	0	0	0
9751b6baae0a9be18bf4c5126a7107d4	d__Bacteria	p__Firmicutes	c__Clostridia	o__Lachnospirales	f__Lachnospiraceae	g__Roseburia	s__uncultured_bacterium	74.9314	0	ASV-389	0	0	0	0	0	0	0	0	0	0	12	0	0	15	0	6	10	6	5	0	0	0	0	0	0	26	14	7	19	4	3	0	10	19	63	29	19	0	0
9821fec26072cc6b1a2ee48d8158f698	d__Bacteria	p__Firmicutes	c__Clostridia	o__Clostridia_UCG-014	f__Clostridia_UCG-014	g__Clostridia_UCG-014		100	0	ASV-390	0	0	3	0	0	0	0	0	0	0	0	0	0	7	0	0	4	2	0	0	0	0	0	0	0	0	0	0	0	2	0	2	1	0	1	0	0	0	4
9897c6a9f40308d07f9a53d18bdeb5eb	d__Bacteria	p__Cyanobacteria	c__Vampirivibrionia	o__Gastranaerophilales	f__Gastranaerophilales	g__Gastranaerophilales	s__uncultured_rumen	90.9433	0	ASV-391	0	0	0	0	0	0	0	0	0	0	0	0	0	0	0	0	0	0	0	0	0	0	0	0	0	0	0	0	0	0	0	0	0	0	0	0	0	0	0
98ef63227e027ff6b4977a4013f32e81	d__Bacteria	p__Firmicutes	c__Clostridia	o__Lachnospirales	f__Lachnospiraceae	g__uncultured	s__uncultured_bacterium	85.3748	0	ASV-392	0	0	0	0	0	0	0	0	0	0	0	0	0	0	0	0	0	0	0	0	0	0	0	0	0	0	0	0	0	0	0	0	0	0	0	0	0	0	0
98f17fd209bb98e8d267a1d395d0ca44	d__Bacteria	p__Firmicutes	c__Clostridia	o__Lachnospirales	f__Lachnospiraceae	g__Lachnospiraceae_NK4A136_group	s__uncultured_bacterium	96.4506	0	ASV-393	15	8	11	0	17	12	3	16	0	0	22	0	0	43	28	10	15	8	14	11	5	3	26	0	4	4	6	16	15	0	1	4	11	13	18	0	0	4	4
98f4ba1840dae16ce53676dff287250c	d__Bacteria	p__Firmicutes	c__Bacilli	o__RF39	f__RF39	g__RF39	s__uncultured_bacterium	85.043	0	ASV-394	0	0	0	0	0	0	0	0	0	0	0	0	0	0	0	0	0	0	0	0	0	0	0	0	0	0	0	0	0	0	0	0	0	0	0	0	0	0	0
9a2a1d2ae92820acb366d5383da4cab4	d__Bacteria	p__Firmicutes	c__Clostridia	o__Clostridia_UCG-014	f__Clostridia_UCG-014	g__Clostridia_UCG-014		100	0	ASV-395	0	0	0	0	0	0	0	0	0	0	0	0	0	0	0	0	0	0	0	0	0	0	0	0	0	0	0	0	0	0	0	0	0	0	0	0	0	0	0
9b410dc1754dd4452d5a28695555ea77	d__Bacteria	p__Firmicutes	c__Clostridia	o__Oscillospirales	f__Ruminococcaceae	g__Anaerotruncus	s__uncultured_bacterium	92.2293	0	ASV-396	0	0	0	0	0	0	0	0	0	0	0	0	0	0	0	0	0	0	0	0	0	0	0	0	0	0	0	0	0	0	0	0	4	0	0	0	0	0	0
9b7d3932b2128e7ecad52d8ae9a817c4	d__Bacteria	p__Firmicutes	c__Clostridia	o__Oscillospirales	f__Oscillospiraceae	g__Oscillibacter	s__uncultured_bacterium	95.7203	0	ASV-399	0	0	0	0	0	0	0	0	0	0	0	0	0	0	0	0	0	0	0	0	0	0	0	0	0	0	0	0	0	0	0	0	0	0	2	0	0	0	0
9c3f97114f54762b66d9684f192ea0dc	d__Bacteria	p__Firmicutes	c__Bacilli	o__RF39	f__RF39	g__RF39		100	0	ASV-400	0	0	0	0	0	0	0	0	0	0	0	0	0	0	0	0	0	0	0	0	0	0	0	0	0	0	0	0	0	0	0	0	0	0	0	0	0	0	0
9c7ea4d530351c0b875566e75b605715	d__Bacteria	p__Firmicutes	c__Clostridia	o__Oscillospirales	f__Ruminococcaceae	g__Harryflintia	s__uncultured_bacterium	99.9897	0	ASV-401	0	0	0	0	0	0	0	0	0	0	0	0	0	0	0	0	0	0	0	0	0	0	0	0	0	0	0	0	0	0	0	0	0	0	0	1	0	0	0
9c8b94e11ec6f0de19a4a5d1a6276d9d	d__Bacteria	p__Firmicutes	c__Clostridia	o__Clostridia_vadinBB60_group	f__Clostridia_vadinBB60_group	g__Clostridia_vadinBB60_group	s__unidentified	97.1002	0	ASV-402	0	0	1	0	0	0	0	0	0	0	0	0	0	0	0	3	0	0	0	0	0	0	1	0	0	0	0	0	0	0	0	0	0	0	0	1	0	0	0
9d45d476fe6c862a0b9b1075c1cdf0a0	d__Bacteria	p__Firmicutes	c__Clostridia	o__Clostridia_vadinBB60_group	f__Clostridia_vadinBB60_group	g__Clostridia_vadinBB60_group	s__uncultured_bacterium	99.4015	0	ASV-404	0	0	0	0	0	0	0	0	0	0	0	0	0	0	0	0	0	0	0	0	0	0	0	0	0	0	0	0	0	0	0	0	0	0	0	0	0	0	0
9df2ba054e51c6254cf124442eef2aed	d__Bacteria	p__Firmicutes	c__Clostridia	o__Lachnospirales	f__Lachnospiraceae			81.6512	0	ASV-405	0	0	0	0	0	0	0	0	0	0	0	0	0	0	0	0	0	0	0	0	0	0	0	0	0	0	0	0	0	0	0	0	0	0	0	0	0	0	0
9e4f4a55456516203b3d63adae99ba39	d__Bacteria	p__Firmicutes	c__Clostridia	o__Lachnospirales	f__Lachnospiraceae			99.9994	0	ASV-406	0	0	0	0	0	0	0	0	0	0	0	0	0	0	0	0	0	0	0	0	0	0	0	0	0	0	0	0	0	0	0	0	0	0	0	0	0	0	0
9ffaf372d6bcfd970f2c672e89532935	d__Bacteria	p__Firmicutes	c__Clostridia	o__Lachnospirales	f__Lachnospiraceae			99.9886	0	ASV-408	0	0	0	0	0	0	0	0	0	0	0	0	0	0	0	0	0	0	0	0	0	0	0	0	0	0	0	0	0	0	0	0	0	0	0	0	0	0	0
a033992803400d18c6908fffa6df132b	d__Bacteria	p__Firmicutes	c__Clostridia	o__Clostridia_UCG-014	f__Clostridia_UCG-014	g__Clostridia_UCG-014		100	0	ASV-409	0	0	0	0	0	0	0	0	0	0	0	0	0	0	0	0	0	0	0	0	0	0	0	0	0	0	0	0	0	0	0	0	0	0	0	0	0	0	0
a077b36873cb055961c350108ef1822e	d__Bacteria	p__Firmicutes	c__Clostridia	o__Lachnospirales	f__Lachnospiraceae	g__Lachnoclostridium	s__Dorea_sp.	98.5815	0	ASV-411	0	0	0	0	0	0	0	0	0	0	0	0	0	0	0	0	0	0	0	0	0	0	0	0	0	0	0	0	0	0	0	0	0	0	0	0	0	0	0
a19dc5e2f7ced4bb79040739b0345ebf	d__Bacteria	p__Firmicutes	c__Clostridia	o__Lachnospirales	f__Lachnospiraceae			99.9991	0	ASV-413	0	0	0	0	0	0	0	0	0	0	0	0	0	0	0	0	0	0	0	0	0	0	0	0	0	0	0	0	0	0	0	0	0	0	0	0	0	0	0
a1a708f0814e03ba876c5e4493a32e40	d__Bacteria	p__Firmicutes	c__Bacilli	o__RF39	f__RF39	g__RF39	s__uncultured_bacterium	71.6795	0	ASV-414	0	0	0	0	0	0	0	0	0	0	0	0	0	0	0	0	0	0	0	0	0	0	0	0	0	0	0	0	0	0	0	0	0	0	0	0	0	0	0
a2032da6e208facc5cddf376a48aaa44	d__Bacteria	p__Firmicutes	c__Clostridia	o__Lachnospirales	f__Lachnospiraceae			99.9976	0	ASV-415	0	0	0	0	0	0	0	0	0	0	0	0	0	0	0	0	0	0	0	0	0	0	0	0	0	0	0	0	0	0	0	0	0	0	0	0	0	0	0
a25443fcf6009c2ab70fedc3cb6dbc60	d__Bacteria	p__Firmicutes	c__Clostridia	o__Lachnospirales	f__Lachnospiraceae	g__Tyzzerella	s__unidentified	81.9676	0	ASV-416	0	0	0	0	0	0	0	0	0	0	0	0	0	0	0	0	0	0	0	0	0	0	0	0	0	0	0	0	0	0	0	0	0	0	0	0	0	0	0
a2e6563a49501fccb9965588784a661c	d__Bacteria	p__Firmicutes	c__Clostridia	o__Lachnospirales	f__Lachnospiraceae	g__Lachnospiraceae_NK4A136_group		99.9937	0	ASV-417	0	0	0	0	0	0	0	0	0	0	0	0	0	0	0	0	0	0	0	0	0	0	0	0	0	81	18	0	0	0	0	0	0	0	0	13	0	0	0
a2ed4ea9af4eff6b80a126f8b88cc957	d__Bacteria	p__Actinobacteriota	c__Coriobacteriia	o__Coriobacteriales	f__Eggerthellaceae			98.2645	0	ASV-418	0	0	0	0	0	0	0	0	0	0	0	0	0	0	0	0	0	0	0	0	0	0	0	0	0	0	0	0	0	0	0	0	0	0	0	0	0	0	0
a2fe6e9f273a1436f0607b02dbcefccb	d__Bacteria	p__Firmicutes	c__Clostridia	o__Clostridia_UCG-014	f__Clostridia_UCG-014	g__Clostridia_UCG-014		100	0	ASV-419	0	0	0	0	0	0	0	0	0	0	0	0	0	0	0	0	0	0	0	0	0	0	0	0	0	0	0	0	0	0	0	0	0	0	0	0	0	0	0
a31c8d88bc5af887d60da69a9c03fd2a	d__Bacteria	p__Firmicutes	c__Clostridia	o__Lachnospirales	f__Lachnospiraceae			99.999	0	ASV-420	0	0	0	0	0	0	0	0	0	0	0	0	0	0	0	0	0	0	0	0	0	0	0	0	0	0	0	0	0	0	0	0	0	0	0	0	0	0	0
a35942bf8cc7f7565b723864b2b671e8	d__Bacteria	p__Firmicutes	c__Clostridia	o__Oscillospirales	f__Oscillospiraceae			99.9242	0	ASV-421	0	0	0	0	0	0	0	0	0	0	0	0	0	0	0	0	0	0	0	0	0	0	0	0	0	0	0	0	0	0	0	0	0	0	0	0	0	0	0
a3f9ee93d14f403c8210fb34f2488c65	d__Bacteria	p__Firmicutes	c__Clostridia	o__Lachnospirales	f__Lachnospiraceae	g__Lachnospiraceae_NK4A136_group	s__uncultured_bacterium	84.6008	0	ASV-423	0	0	0	0	0	0	0	0	0	0	0	0	0	0	0	0	0	0	0	0	0	0	0	0	0	0	0	0	0	0	0	0	0	0	0	0	0	0	0
a47fcdd3b8dbbf4c0e70ed912af06d20	d__Bacteria	p__Firmicutes	c__Bacilli	o__RF39	f__RF39	g__RF39		100	0	ASV-424	0	0	0	0	0	0	0	0	0	0	0	0	0	0	0	0	0	0	0	0	0	0	0	0	0	0	0	0	0	0	0	0	0	0	0	0	0	0	0
a4846cab2e198ff726dce97d411aba95	d__Bacteria	p__Actinobacteriota	c__Coriobacteriia	o__Coriobacteriales	f__Eggerthellaceae	g__Enterorhabdus	s__uncultured_bacterium	99.086	0	ASV-425	3	0	1	0	0	4	3	4	0	5	5	1	0	0	0	0	0	0	2	2	1	0	0	0	0	0	0	3	1	5	6	1	6	5	6	0	0	1	3
a6783a09d7f570796a375ec36153f818	d__Bacteria	p__Firmicutes	c__Bacilli	o__RF39	f__RF39	g__RF39	s__unidentified	94.7954	0	ASV-427	0	0	1	0	0	0	2	0	0	0	0	0	0	0	0	0	0	0	0	0	4	0	2	0	0	0	2	0	0	0	1	0	0	0	0	1	0	2	0
a7fb6573b210bcf96205b8e130467326	d__Bacteria	p__Firmicutes	c__Clostridia	o__Lachnospirales	f__Lachnospiraceae			99.9998	0	ASV-429	0	0	0	0	0	0	0	0	0	0	0	0	0	0	0	0	0	0	0	0	0	0	0	0	0	0	0	0	0	0	0	0	0	0	0	0	0	0	0
a89d09c502e719ea9de081b17015f53b	d__Bacteria	p__Firmicutes	c__Clostridia	o__Clostridia_vadinBB60_group	f__Clostridia_vadinBB60_group	g__Clostridia_vadinBB60_group	s__unidentified	93.3004	0	ASV-431	1	0	0	3	2	0	0	5	0	2	3	1	0	3	0	39	4	0	4	2	4	5	8	0	0	3	1	0	0	0	0	4	5	0	4	3	0	4	0
a918e0c47ff2e0bb383fa155ace7506f	d__Bacteria	p__Firmicutes	c__Clostridia	o__Lachnospirales	f__Lachnospiraceae	g__Lachnospiraceae_NK4A136_group	s__unidentified	82.9535	0	ASV-433	0	0	0	0	0	0	0	0	0	0	0	0	0	0	0	0	0	0	0	0	0	0	0	0	0	0	0	0	0	0	0	0	0	0	0	0	0	0	0
aa49bd5df803f60e634bb3df5442346a	d__Bacteria	p__Firmicutes	c__Clostridia	o__Lachnospirales	f__Lachnospiraceae	g__uncultured		77.0601	0	ASV-436	0	0	0	0	0	0	0	0	0	0	0	0	0	0	0	0	0	0	0	0	0	0	0	0	0	0	0	0	0	0	0	0	0	0	0	0	0	0	0
aa8eed81950103c6671b56e8d62a43ba	d__Bacteria	p__Firmicutes	c__Clostridia	o__Monoglobales	f__Monoglobaceae	g__Monoglobus	s__uncultured_bacterium	75.0152	0	ASV-439	0	0	0	0	0	0	0	0	0	0	0	0	0	0	0	0	0	0	0	0	0	0	0	0	0	0	0	0	0	0	0	0	0	0	0	0	0	0	0
abca36470159863131df267357ba0998	d__Bacteria	p__Firmicutes	c__Clostridia	o__Peptostreptococcales-Tissierellales	f__Anaerovoracaceae	g__[Eubacterium]_brachy_group	s__uncultured_bacterium	99.9954	0	ASV-440	0	0	0	0	0	0	0	0	0	0	0	0	0	0	0	0	0	0	0	0	0	0	0	0	0	0	0	0	0	0	0	0	0	1	0	0	0	0	0
abfb67d107ed20616c9c68606a420323	d__Bacteria	p__Firmicutes	c__Clostridia	o__Lachnospirales	f__Lachnospiraceae			99.9978	0	ASV-441	0	0	0	0	0	0	0	0	0	0	0	0	0	0	0	0	0	0	0	0	0	0	0	0	0	0	0	0	0	0	0	0	0	0	0	0	0	0	0
ae4e15178423654eb17be45dbfa71e5d	d__Bacteria	p__Bacteroidota	c__Bacteroidia	o__Bacteroidales	f__Prevotellaceae	g__Prevotellaceae_UCG-001	s__uncultured_Bacteroidales	94.3473	0	ASV-444	0	0	0	0	0	0	0	0	0	0	0	0	0	0	0	0	0	0	0	0	0	0	0	0	0	0	0	0	0	0	0	0	0	0	0	0	0	0	0
ae788c28db66cd4e26f3d6caa090ead0	d__Bacteria	p__Firmicutes	c__Bacilli	o__Erysipelotrichales	f__Erysipelotrichaceae	g__Faecalibaculum	s__uncultured_bacterium	85.2201	0	ASV-445	0	0	0	0	0	0	0	0	0	0	0	0	0	0	0	0	0	0	0	0	0	0	0	0	0	0	0	0	0	0	0	0	0	0	0	0	0	0	0
afbf269ba0d34caba44534224d829edd	d__Bacteria	p__Firmicutes	c__Clostridia	o__Oscillospirales	f__Oscillospiraceae	g__Oscillibacter	s__uncultured_bacterium	82.7719	0	ASV-447	0	0	0	0	0	0	0	0	0	0	0	0	0	0	0	0	0	0	0	0	0	0	0	0	0	0	0	0	0	0	0	0	0	0	0	0	0	0	0
b086578728ddfaa22a87c6154ab72f0c	d__Bacteria	p__Firmicutes	c__Clostridia	o__Lachnospirales	f__Lachnospiraceae			99.9989	0	ASV-448	14	9	16	23	34	5	7	22	20	16	14	0	10	5	0	6	3	4	10	8	10	5	6	10	4	4	1	7	0	4	9	3	19	9	2	15	2	3	3
b1836c15ac9839875a0c19460c28451a	d__Bacteria	p__Firmicutes	c__Clostridia	o__Clostridia_vadinBB60_group	f__Clostridia_vadinBB60_group	g__Clostridia_vadinBB60_group		99.9998	0	ASV-449	0	0	0	0	0	0	0	0	0	0	0	0	0	0	0	0	0	0	0	0	0	0	0	0	0	0	0	0	0	0	0	0	0	0	0	0	0	0	0
b36776a11440bad97ce13afb59fd2659	d__Bacteria	p__Firmicutes	c__Clostridia	o__Oscillospirales	f__Ruminococcaceae	g__Incertae_Sedis		99.9797	0	ASV-453	1	0	2	0	0	0	2	0	2	0	0	0	0	3	0	0	1	0	0	0	0	0	0	0	0	2	0	1	3	1	0	0	0	0	0	5	0	0	0
b3a123c59d6104e679f5d2808276220a	d__Bacteria	p__Firmicutes	c__Clostridia	o__Lachnospirales	f__Lachnospiraceae	g__Lachnospiraceae_NK4A136_group		95.6873	0	ASV-454	0	0	0	0	0	0	0	0	0	0	0	0	0	0	0	0	0	0	0	0	0	0	0	0	2	0	0	5	1	9	0	0	0	0	0	0	0	10	0
b4380580f060c8df90fc0af49e2fad0f	d__Bacteria	p__Firmicutes	c__Clostridia	o__Clostridia_UCG-014	f__Clostridia_UCG-014	g__Clostridia_UCG-014		100	0	ASV-457	0	0	0	0	0	0	0	0	0	0	9	0	0	2	0	2	2	0	0	0	0	0	0	0	0	0	0	0	0	0	0	0	0	0	2	4	1	0	0
b4a4e68f63921729b45f152b4687adb8	d__Bacteria	p__Firmicutes	c__Clostridia	o__Lachnospirales	f__Lachnospiraceae	g__Roseburia		98.8691	0	ASV-458	0	0	0	0	0	0	0	0	0	0	0	0	0	0	0	0	0	0	0	0	0	0	0	0	0	0	0	0	0	0	0	0	0	0	0	0	0	0	0
b4d4e01995dadcf1f27735b71cc96e29	d__Bacteria	p__Firmicutes	c__Clostridia	o__Lachnospirales	f__Lachnospiraceae	g__GCA-900066575	s__uncultured_bacterium	99.4944	0	ASV-459	0	0	0	0	0	0	0	1	0	0	0	0	0	0	0	1	0	0	0	3	1	0	0	1	0	1	0	2	0	0	0	1	0	0	3	2	0	0	0
b5140b826865a34b73e1f9e489938cc9	d__Bacteria	p__Firmicutes	c__Clostridia	o__Clostridia_UCG-014	f__Clostridia_UCG-014	g__Clostridia_UCG-014		100	0	ASV-461	0	0	0	0	0	0	0	0	0	0	0	0	0	0	0	0	0	0	0	0	0	0	0	0	0	0	0	0	0	0	0	0	2	0	0	0	0	0	0
b5804c174ef818356627f81c30b0d351	d__Bacteria	p__Firmicutes	c__Bacilli	o__RF39	f__RF39	g__RF39	s__uncultured_bacterium	72.9497	0	ASV-462	0	0	0	0	0	0	0	0	0	0	0	0	0	0	0	0	0	0	0	0	0	0	0	0	0	0	0	0	0	0	0	0	0	0	0	0	0	0	0
b751d099f33619aa2ffae98b537216a3	d__Bacteria	p__Firmicutes	c__Clostridia	o__Oscillospirales	f__Oscillospiraceae	g__Oscillibacter	s__uncultured_bacterium	97.136	0	ASV-465	0	0	0	0	0	0	0	0	0	0	0	0	0	0	0	0	0	0	0	0	0	0	0	0	0	0	0	0	0	0	0	0	0	0	0	0	0	0	11
b812136c68a50a396209f57168cc3a73	d__Bacteria	p__Firmicutes	c__Clostridia	o__Lachnospirales	f__Lachnospiraceae	g__A2	s__uncultured_bacterium	81.7274	0	ASV-466	0	0	0	0	0	0	0	0	0	0	0	0	0	0	0	0	0	0	0	0	0	0	0	0	0	0	0	0	0	0	0	0	0	0	0	0	0	0	0
b84ac325eb4fec1ee8b81b657e8fc745	d__Bacteria	p__Bacteroidota	c__Bacteroidia	o__Bacteroidales	f__Muribaculaceae	g__Muribaculaceae	s__uncultured_bacterium	97.9325	0	ASV-467	497	642	615	564	509	420	184	189	253	781	505	346	247	616	587	373	494	583	224	310	287	404	284	227	628	141	270	296	399	572	194	352	126	182	30	173	418	159	209
b942666b75b1a3f93fdf876eaef25f8d	d__Bacteria	p__Firmicutes	c__Clostridia	o__Lachnospirales	f__Lachnospiraceae	g__Lachnoclostridium		80.8176	0	ASV-469	0	0	0	0	0	0	0	0	0	0	0	0	0	0	0	0	0	0	0	15	17	0	0	42	0	0	0	0	0	0	0	0	0	0	0	0	0	8	0
b9c559bea6b53b809b883c515aa4c51b	d__Bacteria	p__Firmicutes	c__Clostridia	o__Clostridia_UCG-014	f__Clostridia_UCG-014	g__Clostridia_UCG-014		100	0	ASV-470	0	0	0	0	0	0	0	0	0	0	0	0	0	0	0	0	0	0	0	0	0	0	0	0	0	0	0	0	0	0	0	0	0	0	0	0	0	0	0
bb96f2abdf921ac6809f0db839b17b8c	d__Bacteria	p__Firmicutes	c__Clostridia	o__Lachnospirales	f__Lachnospiraceae	g__Lachnospiraceae_UCG-006	s__uncultured_bacterium	99.0888	0	ASV-474	0	0	0	0	0	0	0	0	0	0	0	0	0	0	0	0	0	0	0	0	0	0	0	0	0	0	0	0	0	0	0	0	0	0	0	0	0	0	0
bc4965ef1e5c6b3b5ed897f6b0dd3e6e	d__Bacteria	p__Firmicutes	c__Clostridia	o__Lachnospirales	f__Lachnospiraceae			99.9947	0	ASV-475	0	0	1	0	12	0	4	13	0	3	5	3	0	4	0	3	2	1	3	0	8	0	9	17	0	0	0	2	1	1	0	0	1	16	3	3	0	3	2
bcef3bbdfbdc90e39150d494c1265052	d__Bacteria	p__Patescibacteria	c__Saccharimonadia	o__Saccharimonadales	f__Saccharimonadaceae	g__Candidatus_Saccharimonas		100	0	ASV-476	0	0	0	0	0	0	0	0	0	0	0	0	0	0	0	0	0	0	0	0	0	0	0	0	0	0	0	0	0	0	0	0	0	0	0	0	0	0	0
bebeb37655a293ca013bdeb66cb3a740	d__Bacteria	p__Firmicutes	c__Clostridia	o__Clostridia_UCG-014	f__Clostridia_UCG-014	g__Clostridia_UCG-014		100	0	ASV-479	0	0	0	0	0	0	0	0	0	0	0	0	0	0	0	0	0	0	0	0	0	0	0	0	0	0	0	0	0	0	0	0	0	0	0	0	0	0	0
bf179d7e6155434ba8c13dbe604a72a6	d__Bacteria	p__Firmicutes	c__Bacilli	o__RF39	f__RF39	g__RF39		100	0	ASV-480	0	0	0	0	0	0	0	0	0	0	0	0	0	0	0	0	2	1	0	0	0	0	1	0	0	0	0	0	0	0	0	0	0	0	0	0	0	0	0
bf9472d3f54440005f8c6d5a46932e9a	d__Bacteria	p__Proteobacteria	c__Gammaproteobacteria	o__Burkholderiales	f__Alcaligenaceae	g__Achromobacter		72.0395	0	ASV-481	0	0	1	0	0	0	0	0	0	0	0	0	0	0	0	0	0	0	0	0	0	0	0	0	0	0	0	0	0	0	0	1	0	1	0	0	0	1	0
c01876c574bd20362bf62104e9e9d9e0	d__Bacteria	p__Cyanobacteria	c__Vampirivibrionia	o__Gastranaerophilales	f__Gastranaerophilales	g__Gastranaerophilales		100	0	ASV-482	0	0	0	0	0	0	0	0	0	0	0	0	0	0	0	0	0	0	0	0	0	0	0	0	0	0	0	0	0	0	0	0	0	0	0	0	0	0	0
c07bfd8216d34a23adde3eb04acec1f9	d__Bacteria	p__Actinobacteriota	c__Coriobacteriia	o__Coriobacteriales	f__Eggerthellaceae	g__Enterorhabdus	s__uncultured_bacterium	99.9688	0	ASV-483	0	0	0	0	0	0	0	0	0	0	0	0	0	0	0	0	0	0	0	0	0	0	0	0	0	0	0	0	0	0	0	0	0	0	0	0	0	0	0
c12e3fa8c15b7166fab0a86190ef071f	d__Bacteria	p__Firmicutes	c__Clostridia	o__Lachnospirales	f__Lachnospiraceae	g__A2	s__uncultured_bacterium	99.9003	0	ASV-486	13	0	7	21	0	0	4	0	0	0	5	0	0	13	0	27	14	11	11	0	7	0	4	8	1	0	0	4	16	2	3	0	11	11	0	0	0	5	2
c276e4c6b806843f58a932f475733a25	d__Bacteria	p__Firmicutes	c__Clostridia	o__Eubacteriales	f__Anaerofustaceae	g__Anaerofustis		100	0	ASV-488	0	0	0	0	0	0	0	0	0	0	0	0	0	0	0	0	0	0	0	0	0	0	0	0	0	0	0	0	0	0	0	0	0	0	0	0	0	0	0
c2ddeeaefc854dc64944443d64472e76	d__Bacteria	p__Actinobacteriota	c__Coriobacteriia	o__Coriobacteriales	f__Eggerthellaceae	g__Enterorhabdus	s__uncultured_bacterium	99.6613	0	ASV-489	0	0	0	0	0	0	0	0	0	0	0	0	0	0	0	0	0	0	0	0	0	0	0	0	0	0	0	0	0	0	0	0	0	0	0	0	0	0	0
c2e997cfa4107ce0f3e15ad95888033e	d__Bacteria	p__Firmicutes	c__Clostridia	o__Lachnospirales	f__Lachnospiraceae			99.9853	0	ASV-490	0	0	0	0	9	2	0	0	2	0	0	3	7	3	0	0	0	0	12	4	2	0	5	5	0	8	1	1	2	0	1	0	8	0	0	18	4	8	1
c415d38c27448234ddcfa685dc92563e	d__Bacteria	p__Desulfobacterota	c__Desulfovibrionia	o__Desulfovibrionales	f__Desulfovibrionaceae	g__uncultured	s__uncultured_Desulfovibrionales	99.8362	0	ASV-494	0	0	0	0	0	0	0	0	0	0	0	0	0	0	0	0	0	0	0	0	0	0	0	0	0	0	0	0	0	0	0	0	0	0	0	0	0	0	0
c67272ba583cc7c1070310c78e66c3a1	d__Bacteria	p__Firmicutes	c__Clostridia	o__Lachnospirales	f__Lachnospiraceae	g__Lachnospiraceae_UCG-001	s__uncultured_Clostridiales	72.4553	0	ASV-498	0	0	0	0	0	0	0	0	0	0	0	0	0	0	0	0	0	0	0	0	0	0	0	0	0	0	0	0	0	0	0	0	0	0	0	0	0	0	0
c694ee2b22f158ced2bf9f7d5f014731	d__Bacteria	p__Firmicutes	c__Clostridia	o__Lachnospirales	f__Lachnospiraceae	g__Lachnospiraceae_NK4A136_group	s__uncultured_bacterium	96.3287	0	ASV-499	0	0	0	0	0	0	0	0	0	3	0	5	0	0	0	19	0	0	0	0	0	0	0	1	0	0	0	0	5	2	0	0	0	0	0	4	0	2	0
c832f51c33e7ed1ab2ace485c31afe5d	d__Bacteria	p__Firmicutes	c__Clostridia	o__Oscillospirales	f__Oscillospiraceae	g__NK4A214_group		99.9184	0	ASV-502	0	0	0	0	0	0	0	0	0	0	0	0	0	0	0	0	0	0	0	0	0	0	0	0	0	0	0	0	0	0	0	0	0	0	0	0	0	0	0
c883c2dd21b7e6d2c0878ed4a335dabd	d__Bacteria	p__Firmicutes	c__Clostridia	o__Lachnospirales	f__Lachnospiraceae			99.995	0	ASV-504	0	0	0	0	0	0	0	0	0	0	0	0	0	0	0	0	0	0	0	0	0	0	0	0	0	0	0	0	0	0	0	0	0	0	0	0	0	0	0
c8b31506100f73b3027b4e2e1b736021	d__Bacteria	p__Firmicutes	c__Clostridia	o__Lachnospirales	f__Lachnospiraceae			97.7997	0	ASV-506	0	0	0	0	0	0	0	0	0	0	0	0	0	0	0	0	0	0	0	0	0	0	0	0	0	0	0	0	0	0	0	0	0	0	0	0	0	0	0
c9b17c5531ff29d43ed2a4cb43745ed8	d__Bacteria	p__Firmicutes	c__Clostridia	o__Oscillospirales	f__Butyricicoccaceae	g__UCG-009	s__[Clostridium]_leptum	87.1238	0	ASV-508	0	0	0	0	0	0	0	0	0	0	0	0	0	0	0	0	0	0	0	0	0	0	0	0	0	0	0	0	0	0	0	0	0	0	0	0	0	0	0
cac1d1ddd7157f0f46ec949bec56dfe8	d__Bacteria	p__Firmicutes	c__Clostridia	o__Peptostreptococcales-Tissierellales	f__Anaerovoracaceae	g__[Eubacterium]_brachy_group	s__uncultured_bacterium	99.8552	0	ASV-510	0	0	0	0	0	0	0	0	0	0	0	0	0	0	0	0	0	0	0	0	0	0	0	0	0	0	0	2	3	0	0	0	0	0	0	0	0	2	0
cacb976b58147368ce6e466b389feed4	d__Bacteria	p__Firmicutes	c__Clostridia	o__Lachnospirales	f__Lachnospiraceae			99.9986	0	ASV-511	1	0	0	1	0	0	1	0	0	1	0	0	0	0	0	0	0	0	0	0	0	0	0	0	0	0	0	3	0	0	0	0	0	0	0	2	0	0	0
cae93320a3a91b6dec0130596bb947e4	d__Bacteria	p__Firmicutes	c__Clostridia	o__Lachnospirales	f__Lachnospiraceae	g__Lachnospiraceae_UCG-001	s__uncultured_bacterium	96.328	0	ASV-512	0	0	0	0	0	0	0	0	0	0	0	0	0	0	0	0	0	0	0	0	0	0	0	0	0	0	0	0	0	0	0	0	0	0	0	0	0	0	0
cb6cd732c725cc2cf545d8648f2803cb	d__Bacteria	p__Firmicutes	c__Clostridia	o__Lachnospirales	f__Lachnospiraceae	g__Lachnoclostridium		73.4585	0	ASV-513	0	0	0	0	0	0	0	0	0	0	0	0	0	0	0	0	0	0	0	0	0	0	0	0	0	0	0	0	0	0	0	0	0	0	0	0	0	0	0
cb7f718ff851cbdbce8f67a4dd8a4407	d__Bacteria	p__Firmicutes	c__Clostridia	o__Oscillospirales	f__Oscillospiraceae	g__Intestinimonas	s__uncultured_bacterium	78.8656	0	ASV-514	0	0	2	0	0	0	0	0	0	0	0	0	0	0	0	0	0	0	0	0	0	0	0	0	0	0	0	0	0	0	0	0	0	9	5	0	0	0	0
cb9459f70c4109834245cea96bc65f36	d__Bacteria	p__Firmicutes	c__Clostridia	o__Oscillospirales	f__Oscillospiraceae	g__Oscillibacter	s__uncultured_bacterium	79.0618	0	ASV-515	0	0	0	0	0	0	0	0	0	0	0	0	0	0	0	0	0	0	0	0	0	0	0	0	0	0	0	0	0	0	0	0	0	0	0	0	0	0	0
cc05e6a641ec1a6268c18b09282c53ff	d__Bacteria	p__Firmicutes	c__Clostridia	o__Oscillospirales	f__Oscillospiraceae			99.999	0	ASV-517	0	0	0	0	0	0	0	0	0	0	0	0	0	0	0	0	0	0	0	0	0	0	0	0	0	2	0	6	0	0	0	0	0	5	6	4	0	0	0
ccc78e3d2b951416b74eef99ddaa023c	d__Bacteria	p__Firmicutes	c__Clostridia	o__Oscillospirales	f__Oscillospiraceae	g__Intestinimonas	s__uncultured_organism	76.767	0	ASV-518	0	0	0	0	0	0	0	0	0	0	0	0	0	1	0	0	0	0	0	0	0	0	0	0	0	0	0	0	0	0	0	0	6	0	0	0	0	0	0
cd6c774d410cb9bf4b7f6f78d7341d56	d__Bacteria	p__Firmicutes	c__Clostridia	o__Lachnospirales	f__Lachnospiraceae			99.9975	0	ASV-521	0	0	0	0	0	0	0	0	0	0	0	0	0	0	0	0	0	0	0	0	0	0	0	0	0	0	0	0	0	0	0	0	0	0	0	0	0	0	0
ce54da0522ad07e62bb1c07a498ea886	d__Bacteria	p__Firmicutes	c__Clostridia	o__Oscillospirales	f__Ruminococcaceae	g__Incertae_Sedis	s__uncultured_bacterium	79.2826	0	ASV-522	0	0	0	0	0	0	0	0	0	0	0	0	0	0	0	0	0	0	0	0	0	0	0	0	0	0	0	0	0	0	0	0	0	0	0	0	0	0	0
ce77029f4543eba5f9696be9c3afd125	d__Bacteria	p__Firmicutes	c__Bacilli	o__RF39	f__RF39	g__RF39	s__uncultured_Firmicutes	75.1647	0	ASV-523	0	0	0	0	0	0	0	0	0	0	0	0	0	0	0	0	0	0	0	0	0	0	0	0	0	0	0	0	0	0	0	0	0	0	0	0	0	1	2
ce8a590b050197d87bb8a7ad57a2b9b3	d__Bacteria	p__Firmicutes	c__Clostridia	o__Oscillospirales	f__Ruminococcaceae	g__Ruminococcaceae	s__uncultured_bacterium	98.9919	0	ASV-524	0	0	0	0	0	0	0	0	0	0	0	0	0	0	0	0	0	0	0	0	0	0	0	0	0	0	0	0	0	0	0	0	0	0	0	0	0	0	0
ce96cf878fc869997d5d208c933d80e9	d__Bacteria	p__Firmicutes	c__Clostridia	o__Clostridia_vadinBB60_group	f__Clostridia_vadinBB60_group	g__Clostridia_vadinBB60_group	s__uncultured_bacterium	76.8564	0	ASV-525	0	0	0	0	0	0	0	0	0	0	0	0	0	0	0	0	0	0	0	0	0	0	0	0	0	0	0	0	0	0	0	0	0	0	0	0	0	0	0
cf3f77d2fa3d86e35bb60572be89f5eb	d__Bacteria	p__Firmicutes	c__Bacilli	o__RF39	f__RF39	g__RF39		100	0	ASV-526	0	0	0	0	0	0	0	0	0	0	0	0	0	0	0	1	0	0	0	0	0	0	0	0	0	0	0	0	0	0	0	0	0	0	0	0	0	0	0
cf77aa4ed099ef9c30fcdb3dc4aaa419	d__Bacteria	p__Firmicutes	c__Clostridia	o__Clostridia_UCG-014	f__Clostridia_UCG-014	g__Clostridia_UCG-014	s__uncultured_bacterium	72.7815	0	ASV-527	0	0	0	0	0	4	0	0	1	3	3	0	0	1	0	0	0	0	0	0	2	0	3	4	0	0	0	0	0	0	0	5	5	0	0	3	3	0	0
cfc416ec3cc18194d4cbd2aee14ad0df	d__Bacteria	p__Firmicutes	c__Clostridia	o__Lachnospirales	f__Lachnospiraceae	g__Lachnoclostridium	s__uncultured_bacterium	85.5369	0	ASV-528	0	0	0	0	0	0	0	0	0	0	0	0	0	0	0	0	0	0	0	0	0	0	0	0	0	0	0	0	0	0	0	0	0	0	0	0	0	0	0
d07b0a3a57ab4b98e5c84a863d80ab5e	d__Bacteria	p__Firmicutes	c__Clostridia	o__Oscillospirales	f__Ruminococcaceae	g__Negativibacillus	s__unidentified	83.3107	0	ASV-530	0	0	0	0	0	0	0	0	0	0	0	0	0	0	0	0	0	0	0	0	0	0	0	0	0	0	0	0	0	0	0	0	0	0	0	0	0	0	0
d130a5228bd01655023a4ff011539c58	d__Bacteria	p__Firmicutes	c__Clostridia	o__Peptococcales	f__Peptococcaceae	g__uncultured	s__uncultured_bacterium	96.3968	0	ASV-531	0	0	0	0	0	0	0	0	0	0	0	0	0	0	0	0	0	0	0	0	0	0	0	0	0	0	0	0	0	0	0	0	0	0	0	0	0	0	0
d1363385d5512d40c2867af042d24a82	d__Bacteria	p__Firmicutes	c__Clostridia	o__Clostridia_UCG-014	f__Clostridia_UCG-014	g__Clostridia_UCG-014		100	0	ASV-532	0	0	0	0	0	0	0	0	0	0	0	0	0	0	0	0	0	0	0	0	0	0	0	0	0	0	0	0	0	0	0	0	0	0	0	0	0	0	0
d1555326516ec9eb587b536c80f845ad	d__Bacteria	p__Firmicutes	c__Clostridia	o__Clostridia_UCG-014	f__Clostridia_UCG-014	g__Clostridia_UCG-014	s__unidentified	90.9844	0	ASV-533	0	0	0	0	0	0	0	0	0	0	0	0	0	0	0	0	0	0	0	0	0	0	0	0	0	0	0	0	0	0	0	0	0	0	0	0	0	0	0
d1bb471e5241283fac47c81c8ee9a60f	d__Bacteria	p__Firmicutes	c__Clostridia	o__Lachnospirales	f__Lachnospiraceae	g__Lachnospiraceae_UCG-001	s__uncultured_bacterium	73.9444	0	ASV-535	3	3	2	3	0	7	4	7	3	5	8	5	0	3	0	3	1	5	0	3	0	4	2	7	5	6	2	3	19	8	2	2	2	9	9	5	1	4	7
d248c0d3777c497ae543c88692369529	d__Bacteria	p__Firmicutes	c__Clostridia	o__Lachnospirales	f__Lachnospiraceae			99.9884	0	ASV-536	0	0	0	0	0	0	0	0	0	0	0	0	0	0	0	0	0	0	0	0	0	0	0	0	0	0	0	0	0	0	0	0	0	0	0	0	0	0	0
d26a5ebf99d64e45477484674de05747	d__Bacteria	p__Firmicutes	c__Clostridia	o__Lachnospirales	f__Lachnospiraceae	g__uncultured		80.1086	0	ASV-537	0	0	0	0	0	0	0	0	0	0	0	0	0	0	0	0	0	0	0	0	0	0	0	0	0	0	0	0	0	0	0	0	0	0	0	0	0	0	0
d2acf9669aa290a4b3b3fabfc9378f17	d__Bacteria	p__Firmicutes	c__Clostridia	o__Lachnospirales	f__Lachnospiraceae	g__uncultured	s__uncultured_bacterium	76.3005	0	ASV-539	1	0	2	1	0	6	1	5	0	2	0	0	0	6	0	3	1	3	2	0	1	2	3	1	0	3	0	16	5	2	0	0	1	4	6	0	1	5	1
d2b39e4a55c8e40ed2092a5aaeca8613	d__Bacteria	p__Firmicutes	c__Clostridia	o__Lachnospirales	f__Lachnospiraceae	g__uncultured		87.4338	0	ASV-540	0	0	0	0	0	0	0	0	0	0	0	0	0	0	0	0	0	0	1	0	0	0	0	0	0	0	0	0	0	0	0	0	0	0	0	0	0	0	0
d2e72a18324c20b1ac75f6cba38fb511	d__Bacteria	p__Firmicutes	c__Clostridia	o__Lachnospirales	f__Lachnospiraceae	g__uncultured	s__unidentified	94.9735	0	ASV-541	0	0	3	0	0	0	6	0	0	11	0	0	0	17	0	4	12	0	13	0	0	0	0	0	0	2	3	3	2	0	0	0	0	0	7	5	8	0	0
d30b036ac0220d09fa28d6a6a24020fa	d__Bacteria	p__Firmicutes	c__Clostridia	o__Lachnospirales	f__Lachnospiraceae	g__GCA-900066575	s__uncultured_bacterium	91.6364	0	ASV-542	0	0	0	0	0	0	0	0	0	0	0	0	0	0	0	0	0	0	0	0	0	0	0	0	0	0	0	0	0	0	0	0	0	0	0	0	0	0	0
d34d257357a9fd1f7d61c1221e29e71d	d__Bacteria	p__Firmicutes	c__Clostridia	o__Lachnospirales	f__Lachnospiraceae	g__uncultured	s__uncultured_bacterium	94.5803	0	ASV-543	0	0	0	0	0	0	0	0	0	0	0	0	0	0	0	0	0	0	0	0	0	0	0	0	0	0	0	0	0	0	0	0	0	0	0	0	0	0	0
d38a083910f99e431bdc746b6c8cf8d4	d__Bacteria	p__Firmicutes	c__Clostridia	o__Lachnospirales	f__Lachnospiraceae			99.9703	0	ASV-544	0	0	0	0	0	0	0	0	0	0	0	0	0	0	0	0	0	0	0	0	0	0	0	0	0	0	0	0	0	0	0	0	0	0	0	0	0	0	0
d3de1ca893d18fcfb676b09202010101	d__Bacteria	p__Firmicutes	c__Clostridia	o__Lachnospirales	f__Lachnospiraceae	g__Roseburia	s__uncultured_bacterium	92.6654	0	ASV-545	0	0	0	0	0	0	0	0	0	0	0	0	0	0	0	0	0	0	0	0	0	0	0	0	0	0	0	0	0	0	0	0	0	0	0	0	0	0	0
d42604516cbad0449773ff189cffaa2b	d__Bacteria	p__Firmicutes	c__Clostridia	o__Clostridia_vadinBB60_group	f__Clostridia_vadinBB60_group	g__Clostridia_vadinBB60_group	s__unidentified	99.5204	0	ASV-546	0	0	0	0	0	0	0	0	0	0	0	0	0	0	0	0	0	0	0	0	0	0	0	0	0	0	0	0	0	0	0	0	0	0	0	0	0	0	0
d46c2d7a990a3d31124312ff0039fa8e	d__Bacteria	p__Firmicutes	c__Clostridia	o__Lachnospirales	f__Lachnospiraceae	g__uncultured	s__mouse_gut	95.7496	0	ASV-548	0	0	0	0	0	0	0	0	0	0	0	0	0	0	0	0	0	0	0	0	0	0	0	0	0	0	0	0	0	0	0	0	0	0	0	0	0	0	0
d502b244f082d64a1916fdcaa3c76ae5	d__Bacteria	p__Firmicutes	c__Clostridia	o__Lachnospirales	f__Lachnospiraceae			99.8547	0	ASV-549	0	0	0	0	0	0	0	0	0	0	0	0	0	0	0	0	0	0	0	0	0	0	0	0	0	0	0	0	0	0	0	0	0	0	0	0	0	0	0
d5637826d2b6d0857c41454fcb09c3f0	d__Bacteria	p__Firmicutes	c__Clostridia	o__Lachnospirales	f__Lachnospiraceae			99.8785	0	ASV-550	0	0	0	0	0	0	0	0	0	0	0	0	0	0	0	0	0	0	0	0	0	0	0	0	0	0	0	0	0	0	0	0	0	0	0	0	0	0	0
d57af60398b2b9a802b78a73099522bf	d__Bacteria	p__Firmicutes	c__Bacilli	o__RF39	f__RF39	g__RF39	s__uncultured_bacterium	94.2782	0	ASV-551	0	0	0	0	0	0	0	0	0	0	0	0	0	0	0	0	0	0	0	0	0	0	0	0	0	0	0	0	0	0	0	0	0	0	0	0	0	0	0
d5a2a1e65b285e5058c2f6144cfa8959	d__Bacteria	p__Firmicutes	c__Clostridia	o__Lachnospirales	f__Lachnospiraceae	g__Lachnospiraceae_FCS020_group	s__metagenome	84.6679	0	ASV-552	0	0	0	0	0	0	0	0	0	0	0	0	0	0	0	0	0	0	0	0	0	0	0	0	0	0	0	0	0	0	0	0	0	0	0	0	0	0	0
d60bd30bd34cc7247b694b062eed260c	d__Bacteria	p__Firmicutes	c__Clostridia	o__Lachnospirales	f__Lachnospiraceae	g__Lachnospiraceae_NK4A136_group		84.3282	0	ASV-553	0	0	0	0	0	0	0	0	0	0	0	0	0	0	0	0	0	0	0	0	0	0	0	0	0	0	0	0	0	0	0	0	0	0	0	0	0	2	0
d6c1f1c6dea6fa1b24a0a3a8900f823f	d__Bacteria	p__Firmicutes	c__Clostridia	o__Oscillospirales	f__UCG-010	g__UCG-010	s__unidentified	100	0	ASV-555	0	0	0	0	0	0	0	0	0	0	0	0	0	0	0	0	0	0	0	0	0	0	0	0	0	0	0	0	0	0	0	0	0	0	0	0	0	0	0
d752b4eb04869bba591495283deefb6c	d__Bacteria	p__Firmicutes	c__Clostridia	o__Lachnospirales	f__Lachnospiraceae	g__Lachnoclostridium		82.8585	0	ASV-556	0	0	0	0	0	0	0	0	0	0	0	0	0	0	0	0	0	0	0	0	0	0	0	0	0	0	0	0	0	0	0	0	0	0	0	0	0	0	0
d75618c4842d8eef9f9ba87d2f39f1cb	d__Bacteria	p__Firmicutes	c__Clostridia	o__Lachnospirales	f__Lachnospiraceae			99.992	0	ASV-557	0	0	0	0	0	0	0	0	0	0	0	0	0	0	0	0	0	0	0	0	0	0	0	0	0	1	0	2	2	0	0	0	0	0	1	0	0	0	0
d7f8e483d9a79eacc055eba36cbabc17	d__Bacteria	p__Firmicutes	c__Clostridia	o__Lachnospirales	f__Lachnospiraceae	g__Lachnoclostridium	s__uncultured_bacterium	77.6829	0	ASV-560	0	0	0	0	0	0	0	0	0	0	0	0	0	0	0	0	0	0	0	0	0	0	0	0	0	0	0	0	0	0	0	0	0	0	0	0	0	10	4
d80162866263b69abb54762e982bb8e1	d__Bacteria	p__Firmicutes	c__Clostridia	o__Oscillospirales	f__Ruminococcaceae	g__Incertae_Sedis	s__Clostridium_sp.	91.3411	0	ASV-561	0	0	0	0	0	0	0	0	0	0	0	0	0	0	0	0	0	0	0	0	0	0	0	0	0	0	0	0	0	0	0	0	0	0	0	0	0	0	0
d91259a64f78c7f5492c19e0db0486ba	d__Bacteria	p__Firmicutes	c__Clostridia	o__Lachnospirales	f__Lachnospiraceae	g__ASF356	s__uncultured_bacterium	97.8562	0	ASV-564	0	3	4	0	0	1	1	1	0	0	0	1	0	2	0	2	2	1	5	2	0	1	2	3	2	3	0	2	6	2	0	0	5	1	0	3	1	2	1
d94c6d02cceac71bd82e5ce98b5f8222	d__Bacteria	p__Firmicutes	c__Clostridia	o__Clostridia_UCG-014	f__Clostridia_UCG-014	g__Clostridia_UCG-014		100	0	ASV-565	0	0	0	0	0	0	0	0	0	0	0	0	0	0	0	0	0	0	0	0	0	0	0	0	0	0	0	0	0	0	0	0	0	0	0	0	0	0	0
da04318a9848abd43d0d6d41e01ee9da	d__Bacteria	p__Firmicutes	c__Clostridia	o__Lachnospirales	f__Lachnospiraceae	g__uncultured	s__uncultured_bacterium	90.3701	0	ASV-568	0	0	0	0	0	0	0	0	0	0	0	0	0	0	0	0	0	0	0	0	0	0	0	0	0	0	0	0	0	0	0	0	0	0	0	0	0	0	0
da47fcbe3605c15243f8c05fd3f9e387	d__Bacteria	p__Firmicutes	c__Bacilli	o__RF39	f__RF39	g__RF39		100	0	ASV-569	0	0	0	0	0	0	0	0	0	0	0	0	0	0	0	0	0	0	0	0	0	0	0	0	0	0	0	0	0	0	0	0	0	0	0	0	0	0	0
db63a1e1773cdc92ea0b7ea5fe00e472	d__Bacteria	p__Firmicutes	c__Clostridia	o__Oscillospirales	f__Oscillospiraceae	g__uncultured	s__uncultured_bacterium	84.8698	0	ASV-571	0	0	0	0	0	0	0	0	0	0	0	0	0	0	0	0	0	0	0	0	0	0	0	0	0	0	0	0	0	0	0	0	0	0	0	0	0	0	1
dbe59a71c02ace9c572b548d40904cc9	d__Bacteria	p__Firmicutes	c__Clostridia	o__Oscillospirales	f__Ruminococcaceae	g__Ruminococcaceae	s__uncultured_bacterium	87.9725	0	ASV-572	12	18	1	16	2	3	2	5	0	1	12	0	0	14	6	12	7	0	7	0	0	0	0	1	0	7	1	1	2	2	0	0	0	0	0	9	4	0	1
dc07d7b794bb3c1ad8e9c1905d3db29d	d__Bacteria	p__Firmicutes	c__Clostridia	o__Lachnospirales	f__Lachnospiraceae			99.9966	0	ASV-573	0	0	0	0	0	0	0	0	1	0	0	0	0	0	0	0	0	0	0	6	9	13	0	0	0	0	0	0	7	0	0	0	0	0	12	0	0	7	0
dc537bf407386ee21ca5dd3431a7dce0	d__Bacteria	p__Firmicutes	c__Clostridia	o__Lachnospirales	f__Lachnospiraceae	g__Roseburia	s__uncultured_bacterium	83.4947	0	ASV-574	0	0	0	0	0	0	0	0	0	0	0	0	0	0	0	0	0	0	0	0	0	0	0	0	0	0	0	0	0	0	0	0	0	0	0	0	0	0	0
dd3230ec3a8d8c84bdce4e48435d1108	d__Bacteria	p__Firmicutes	c__Clostridia	o__Lachnospirales	f__Lachnospiraceae	g__Lachnospiraceae_NK4A136_group		99.8535	0	ASV-577	0	0	0	0	0	0	0	0	0	0	0	0	0	0	0	0	0	0	0	0	0	0	0	0	0	27	4	0	0	0	0	0	0	0	0	12	0	0	0
dd9fee09bee9cb04ddb4d7777e66fef0	d__Bacteria	p__Firmicutes	c__Clostridia	o__Lachnospirales	f__Lachnospiraceae	g__Lachnospiraceae_NK4A136_group		80.9338	0	ASV-578	0	0	0	0	0	0	0	0	0	0	0	0	0	0	0	0	0	0	0	0	0	0	0	0	0	0	0	0	0	0	0	0	0	0	0	0	0	0	0
dda19875d953decc122099c55feadd57	d__Bacteria	p__Firmicutes	c__Clostridia	o__Lachnospirales	f__Lachnospiraceae	g__Lachnospiraceae_NK4A136_group	s__Lachnospiraceae_bacterium	97.4274	0	ASV-579	0	0	0	0	0	0	0	0	0	0	0	0	0	0	0	0	0	0	0	0	0	0	0	0	0	0	0	0	0	0	0	0	0	0	0	0	0	0	22
df601b9fa07b8b3b343949deebc2b1e3	d__Bacteria	p__Firmicutes	c__Clostridia	o__Lachnospirales	f__Lachnospiraceae	g__Roseburia	s__uncultured_bacterium	76.2026	0	ASV-581	0	0	0	0	0	0	0	0	0	0	0	0	0	0	0	0	0	0	0	0	0	0	0	0	0	0	0	0	0	0	0	0	0	0	0	0	0	0	0
e008205d2841953e775e201413baa072	d__Bacteria	p__Firmicutes	c__Clostridia	o__Oscillospirales	f__Ruminococcaceae	g__[Eubacterium]_siraeum_group	s__uncultured_bacterium	99.9218	0	ASV-585	0	0	0	0	0	0	0	0	0	0	0	0	0	0	0	0	0	0	0	0	0	0	0	0	0	0	0	0	0	0	0	0	0	0	0	0	0	0	0
e02c2aa9690172ba5c666a6d9290ae1c	d__Bacteria	p__Firmicutes	c__Clostridia	o__Clostridia_vadinBB60_group	f__Clostridia_vadinBB60_group	g__Clostridia_vadinBB60_group	s__unidentified	99.1221	0	ASV-586	0	0	1	0	0	0	0	8	0	0	0	1	0	4	20	17	9	5	0	0	0	0	0	0	0	0	0	0	0	0	2	14	1	5	8	0	0	0	0
e127a0786af00d02bcf8a6e06c8cd347	d__Bacteria	p__Firmicutes	c__Clostridia	o__Oscillospirales	f__Butyricicoccaceae	g__Butyricicoccus	s__uncultured_organism	72.8968	0	ASV-587	0	0	0	0	0	0	0	0	0	0	0	0	0	0	0	0	0	0	0	0	0	0	0	0	0	0	0	0	0	0	0	0	0	0	0	0	0	0	0
e13a5c6ae7a70f61a3d50b626ee0807b	d__Bacteria	p__Firmicutes	c__Clostridia	o__Clostridia_UCG-014	f__Clostridia_UCG-014	g__Clostridia_UCG-014		100	0	ASV-588	0	0	0	0	0	0	0	0	0	0	0	0	0	0	0	0	0	0	0	0	0	0	0	0	0	0	0	0	0	0	0	0	0	0	0	0	0	0	0
e1aeb41d1839fa6b6c2907ab25826d2d	d__Bacteria	p__Firmicutes	c__Bacilli	o__RF39	f__RF39	g__RF39	s__uncultured_bacterium	85.1642	0	ASV-589	0	0	0	0	0	0	0	0	0	0	0	0	0	0	0	0	0	0	0	0	0	0	0	0	0	0	0	0	0	0	0	0	0	0	0	0	0	0	0
e1e950c0b62c079f7825d1aea6cef0ce	d__Bacteria	p__Firmicutes	c__Clostridia	o__Lachnospirales	f__Lachnospiraceae	g__Roseburia	s__mouse_gut	97.9287	0	ASV-590	0	0	0	0	0	0	0	0	0	0	0	0	0	0	0	0	0	0	0	0	0	0	0	0	0	0	0	0	0	0	0	0	0	0	0	0	0	0	0
e1fa6911a88732aae07b0eba5c96989c	d__Bacteria	p__Firmicutes	c__Clostridia	o__Oscillospirales	f__Ruminococcaceae	g__Incertae_Sedis		99.9505	0	ASV-591	0	0	0	0	0	0	0	0	0	0	0	0	0	0	0	0	0	0	0	0	0	0	0	0	0	0	0	0	0	0	0	0	0	0	0	0	0	0	0
e278eab7aa0a36950fbb53663a4bb8fc	d__Bacteria	p__Firmicutes	c__Clostridia	o__Lachnospirales	f__Lachnospiraceae			99.9576	0	ASV-592	0	0	0	0	0	0	0	0	0	0	0	0	0	0	0	0	0	0	0	0	0	0	0	0	0	0	0	0	0	0	0	0	0	0	0	0	0	0	0
e37a8322f4d0d429527f24396eccea75	d__Bacteria	p__Firmicutes	c__Clostridia	o__Lachnospirales	f__Lachnospiraceae	g__Lachnoclostridium		95.9294	0	ASV-595	0	0	0	0	0	0	0	0	0	0	0	0	0	0	0	0	0	0	0	0	0	0	0	0	0	0	0	0	0	0	0	0	0	0	0	0	0	0	0
e489832804abb8676f3e45238ee930bb	d__Bacteria	p__Firmicutes	c__Clostridia	o__Lachnospirales	f__Lachnospiraceae	g__Lachnoclostridium		86.7292	0	ASV-596	0	0	0	0	0	0	1	0	0	0	0	0	0	0	0	0	0	0	0	0	0	0	0	0	0	0	0	0	0	0	0	0	1	2	1	0	0	0	0
e49c04cfe3a38137401ad5dbb2b187e0	d__Bacteria	p__Firmicutes	c__Clostridia	o__Lachnospirales	f__Lachnospiraceae	g__Acetatifactor	s__uncultured_bacterium	72.7718	0	ASV-597	0	0	3	0	0	0	0	0	0	0	0	0	0	0	0	0	0	0	0	0	2	0	0	0	0	13	4	0	12	0	0	0	0	0	0	0	3	4	0
e5922226e66a17b6eb02dbce2820b1fa	d__Bacteria	p__Firmicutes	c__Clostridia	o__Lachnospirales	f__Lachnospiraceae	g__Roseburia	s__uncultured_bacterium	87.1169	0	ASV-599	0	0	1	0	0	1	4	0	2	0	4	5	0	2	0	2	0	5	2	9	2	2	4	8	5	25	6	25	17	11	0	2	63	28	22	17	11	5	4
e81e22961613b0d5349258be24c50b78	d__Bacteria	p__Firmicutes	c__Clostridia	o__Lachnospirales	f__Lachnospiraceae			99.9644	0	ASV-601	0	0	0	0	0	0	0	0	0	0	0	0	0	0	0	0	0	0	0	0	0	0	0	0	0	0	0	0	0	0	0	0	0	0	0	0	0	0	0
e99ae9eb91b34cfb25703bb1c1ed30e6	d__Bacteria	p__Firmicutes	c__Clostridia	o__Lachnospirales	f__Lachnospiraceae	g__Lachnospiraceae_UCG-004		92.8394	0	ASV-605	6	9	6	6	0	0	0	1	0	1	2	0	0	5	0	2	0	2	6	2	0	0	4	2	0	6	1	8	4	1	0	0	7	7	2	4	2	4	2
ec955a9da82e6475494d21dcc34952a7	d__Bacteria	p__Firmicutes	c__Bacilli	o__RF39	f__RF39	g__RF39		100	0	ASV-609	0	0	0	0	0	0	0	0	0	0	0	0	0	0	0	0	0	0	0	0	0	0	0	0	0	1	0	0	0	0	0	0	0	0	0	2	1	0	0
ecb365bb7eef95db567e6fc0c3e97b8a	d__Bacteria	p__Firmicutes	c__Clostridia	o__Lachnospirales	f__Lachnospiraceae	g__Lachnoclostridium	s__[Clostridium]_scindens	90.6256	0	ASV-610	47	0	32	0	0	0	0	0	0	0	79	0	0	36	0	34	0	0	0	0	0	0	0	0	29	0	33	151	91	57	0	0	0	0	0	0	0	0	21
ece576b799d45b0e47d67c6e7a0e6f0e	d__Bacteria	p__Firmicutes	c__Clostridia	o__Lachnospirales	f__Lachnospiraceae			99.9991	0	ASV-611	0	0	0	0	0	0	0	0	0	0	0	0	0	0	0	0	0	0	0	0	0	0	0	0	0	0	0	0	0	0	0	0	0	0	0	0	0	0	0
ece900265155a6f4eddef8a24e622f3c	d__Bacteria	p__Firmicutes	c__Bacilli	o__RF39	f__RF39	g__RF39		100	0	ASV-612	4	9	1	2	2	3	3	5	1	2	2	1	5	0	0	0	0	0	1	0	7	3	2	2	0	0	1	2	0	0	0	0	2	1	11	0	0	3	5
edff71f93f346c044ed4614e6156e56b	d__Bacteria	p__Firmicutes	c__Clostridia	o__Lachnospirales	f__Lachnospiraceae	g__Acetatifactor	s__Acetatifactor_muris	83.948	0	ASV-616	0	0	0	0	0	0	0	0	0	0	0	0	0	5	0	0	3	0	4	0	0	0	0	0	0	0	0	3	6	0	0	0	0	0	0	0	0	0	0
eee216afa5fa994686752932ac8d06cc	d__Bacteria	p__Firmicutes	c__Bacilli	o__RF39	f__RF39	g__RF39	s__unidentified	96.2052	0	ASV-619	0	0	0	0	0	0	0	0	0	0	0	0	0	0	0	0	0	0	0	0	0	0	0	0	0	0	0	0	0	0	0	0	0	0	0	0	0	0	0
eef644e357c0006664c53f145f866755	d__Bacteria	p__Firmicutes	c__Clostridia	o__Lachnospirales	f__Lachnospiraceae	g__Lachnospiraceae_UCG-001	s__unidentified	99.6324	0	ASV-621	0	0	0	0	0	0	0	0	0	0	0	0	0	0	0	0	0	0	0	0	0	0	0	0	0	0	0	0	0	0	0	0	0	0	0	0	0	0	0
efd82706eabc676196458fe0ecdad05d	d__Bacteria	p__Firmicutes	c__Clostridia	o__Lachnospirales	f__Lachnospiraceae	g__Acetatifactor	s__uncultured_organism	73.4785	0	ASV-622	0	0	13	6	0	0	1	0	0	0	0	0	0	0	0	3	0	0	0	0	11	0	5	0	2	15	14	19	6	2	0	0	2	0	0	9	7	6	3
f07803b9615e041b409c32aa4fe4c178	d__Bacteria	p__Bacteroidota	c__Bacteroidia	o__Bacteroidales	f__Muribaculaceae	g__Muribaculaceae	s__uncultured_bacterium	99.6305	0	ASV-624	0	0	0	0	0	0	0	0	0	0	0	0	0	0	0	0	0	0	0	0	0	0	0	0	27	0	0	12	0	21	39	26	44	16	28	0	0	7	8
f107a63d7c09247b8379c8a5571c2776	d__Bacteria	p__Firmicutes	c__Clostridia	o__Oscillospirales	f__Oscillospiraceae			99.904	0	ASV-626	0	0	0	0	0	0	0	0	0	0	0	0	0	0	0	0	0	0	0	0	0	0	0	0	0	0	0	0	0	0	0	0	0	0	0	0	0	0	0
f1119e94c4c7d4737fc3883ab1e61c55	d__Bacteria	p__Firmicutes	c__Clostridia	o__Lachnospirales	f__Lachnospiraceae			99.9894	0	ASV-627	0	0	1	0	0	0	0	0	0	0	0	0	0	4	0	0	4	0	5	7	0	1	0	6	0	0	3	2	4	0	0	0	0	0	0	7	0	0	0
f23d796b6b7e4b89f8d974ba6909aa60	d__Bacteria	p__Firmicutes	c__Clostridia	o__Clostridia_vadinBB60_group	f__Clostridia_vadinBB60_group	g__Clostridia_vadinBB60_group	s__uncultured_Clostridia	96.436	0	ASV-629	2	0	3	2	9	1	5	20	2	0	3	0	0	1	0	12	2	0	0	3	2	0	12	4	0	0	0	0	1	2	3	2	6	2	0	0	0	1	1
f280cd6d8e2f49aeb5ee3ed16043cd6f	d__Bacteria	p__Firmicutes	c__Clostridia	o__Lachnospirales	f__Lachnospiraceae	g__Lachnospiraceae_FCS020_group		96.277	0	ASV-630	0	0	1	0	0	0	0	2	0	0	0	0	0	2	0	0	0	1	0	0	0	0	0	3	0	0	0	8	0	0	0	0	1	3	0	1	0	4	0
f342b069d1f6c205cf48066c11df0362	d__Bacteria	p__Firmicutes	c__Clostridia	o__Oscillospirales	f__Oscillospiraceae	g__uncultured	s__uncultured_bacterium	88.8259	0	ASV-632	2	0	0	0	0	1	0	0	2	1	0	5	0	1	0	0	3	0	1	0	5	0	1	1	0	0	0	1	4	2	2	0	0	2	5	1	2	2	0
f3ae8f6abd6c479c05d14d38ecef1996	d__Bacteria	p__Firmicutes	c__Clostridia	o__Clostridia_vadinBB60_group	f__Clostridia_vadinBB60_group	g__Clostridia_vadinBB60_group	s__unidentified	96.1321	0	ASV-633	0	0	0	0	0	0	0	0	0	0	0	0	0	0	4	0	2	0	0	0	0	0	0	0	0	0	0	0	2	0	2	0	1	0	2	1	0	0	0
f3b5c1653f7ac4fcf0c0ee43593df8e3	d__Bacteria	p__Firmicutes	c__Clostridia	o__Clostridia_UCG-014	f__Clostridia_UCG-014	g__Clostridia_UCG-014	s__uncultured_Firmicutes	76.8971	0	ASV-634	8	2	10	9	0	7	0	0	1	0	0	0	0	0	0	0	0	0	1	0	0	0	5	0	2	0	0	0	0	2	0	0	0	0	2	0	0	0	0
f41ce4e6fce30159a503a0290d8d531c	d__Bacteria	p__Firmicutes	c__Clostridia	o__Lachnospirales	f__Lachnospiraceae	g__Lachnospiraceae_UCG-001	s__uncultured_bacterium	88.0955	0	ASV-635	0	0	0	0	0	0	0	0	0	0	0	0	0	0	0	0	0	0	0	0	0	0	0	0	0	0	0	0	0	0	0	0	0	0	0	0	0	0	0
f64d5a460b8ff5f70b41dd370e8defd8	d__Bacteria	p__Firmicutes	c__Clostridia	o__Lachnospirales	f__Lachnospiraceae	g__Lachnospiraceae_NK4A136_group		95.4106	0	ASV-636	0	0	0	0	0	0	0	0	0	0	0	0	0	0	0	0	0	0	0	0	0	0	0	0	0	0	0	0	0	0	0	0	0	0	0	0	0	0	0
f65e21cf7db5f9da7fdcb4b4b7e89be5	d__Bacteria	p__Firmicutes	c__Clostridia	o__Lachnospirales	f__Lachnospiraceae			99.9956	0	ASV-637	0	0	0	0	0	0	0	0	0	0	0	0	0	33	0	17	27	0	0	0	0	0	0	0	0	48	19	0	0	0	0	0	0	0	0	29	30	0	0
f6677fb13977cb68f9c414170a1e0db9	d__Bacteria	p__Firmicutes	c__Bacilli	o__RF39	f__RF39	g__RF39	s__uncultured_Erysipelotrichia	94.4811	0	ASV-638	0	0	0	0	0	0	0	0	0	0	0	0	0	0	0	0	0	0	0	0	0	0	0	0	0	0	0	0	0	0	0	4	0	0	1	0	0	0	0
f6886c1df167a48e57b25fd609d07c4e	d__Bacteria	p__Firmicutes	c__Clostridia	o__Oscillospirales	f__Ruminococcaceae	g__Anaerotruncus	s__uncultured_bacterium	99.9995	0	ASV-639	0	0	0	0	0	0	0	0	0	0	0	0	0	0	0	0	0	0	0	0	0	0	0	0	0	0	0	4	0	0	0	0	0	0	0	0	0	0	0
f927dbaa379c0eda3c69c990398a311e	d__Bacteria	p__Firmicutes	c__Bacilli	o__Lactobacillales	f__Streptococcaceae	g__Streptococcus	s__Streptococcus_danieliae	95.0444	0	ASV-641	0	0	0	0	0	0	0	0	0	0	0	0	0	0	0	0	0	1	0	0	0	0	0	0	0	0	0	0	0	0	0	0	0	0	0	0	1	0	0
f9f19944b4be57f257f5010eaa97253b	d__Bacteria	p__Firmicutes	c__Clostridia	o__Oscillospirales	f__Ruminococcaceae	g__uncultured		99.9403	0	ASV-642	0	0	0	0	0	0	0	0	0	0	0	0	0	0	0	0	0	0	0	0	0	0	0	0	0	0	0	0	0	0	0	0	0	0	4	0	0	0	0
f9f1b9bbb7867b15b12cd71ed6b693f7	d__Bacteria	p__Firmicutes	c__Clostridia	o__Clostridia_UCG-014	f__Clostridia_UCG-014	g__Clostridia_UCG-014		100	0	ASV-643	7	0	2	0	0	2	10	3	1	7	42	6	18	0	0	0	1	0	0	7	5	9	25	3	3	4	10	3	9	5	31	0	7	9	0	4	5	17	6
fa4b060ac87c1068ca2adb711b429474	d__Bacteria	p__Firmicutes	c__Clostridia	o__Lachnospirales	f__Lachnospiraceae			99.9964	0	ASV-644	0	0	0	0	0	0	0	0	0	0	0	0	0	0	0	0	0	0	0	0	0	0	0	0	0	0	0	0	0	0	0	0	0	0	0	0	0	0	0
fad98a26e50e70bf6287ae30423bd442	d__Bacteria	p__Firmicutes	c__Clostridia	o__Clostridia_UCG-014	f__Clostridia_UCG-014	g__Clostridia_UCG-014		100	0	ASV-645	0	0	0	0	8	0	5	0	5	0	4	0	0	1	0	1	2	0	0	0	0	0	0	1	0	3	0	0	1	0	3	1	3	1	0	2	0	0	0
fb859a4ed1c4e8d90328a31c2b707ed0	d__Bacteria	p__Actinobacteriota	c__Coriobacteriia	o__Coriobacteriales	f__Eggerthellaceae	g__Enterorhabdus	s__uncultured_bacterium	99.9915	0	ASV-646	0	0	0	2	0	0	1	0	0	0	0	0	0	10	0	0	4	2	0	0	0	0	0	0	0	0	2	0	1	0	2	0	0	2	1	0	0	0	1
fd1d01dc38711d05a024fdba25ace44b	d__Bacteria	p__Firmicutes	c__Clostridia	o__Clostridia_UCG-014	f__Clostridia_UCG-014	g__Clostridia_UCG-014		100	0	ASV-649	0	0	5	0	0	0	0	0	1	0	0	0	0	0	0	0	0	0	0	0	7	0	1	0	0	0	0	0	0	0	0	0	0	0	0	0	0	0	0
fe977f8910fcca37f251321efff6a9f2	d__Bacteria	p__Bacteroidota	c__Bacteroidia	o__Bacteroidales	f__Muribaculaceae	g__Muribaculaceae	s__uncultured_bacterium	99.8741	0	ASV-653	0	0	0	0	0	0	0	0	0	0	0	0	0	0	0	0	0	0	0	0	0	0	0	0	0	0	0	0	0	7	0	0	0	0	0	0	0	0	0
[truncated: 394 more columns]
