# Supplementary material for: Host Age Prediction from Fecal Microbiota Composition in Male C57BL/6J Mice
Source: Microbiol Spectr. 2022 Jun 8;10(3):e00735-22. doi: 10.1128/spectrum.00735-22 (PMC9241839; doi:10.1128/spectrum.00735-22)
Supplement: Supplemental file 3 — Supplemental material. Download spectrum.00735-22-s0003.xlsx, XLSX file, 0.03 MB [file spectrum.00735-22-s0003.xlsx]

## Sheet: S5 Table
S5 Table Metadata for longitudinal study.
#Sample ID	Sampling-date	Age (weeks old)	Timeline (days)	Life phase	BioProject	Biosample accession number
1.A1_18216_9	2016-02-18	9	0	maturing	PRJNA503299	SAMN10357822
1.A10_25216_16	2016-02-25	10	7	maturing	PRJNA503299	SAMN10357823
1.A12_25216_19	2016-02-25	10	7	maturing	PRJNA503299	SAMN10357824
1.A2_18216_10	2016-02-18	9	0	maturing	PRJNA503299	SAMN10357825
1.A3_18216_11	2016-02-18	9	0	maturing	PRJNA503299	SAMN10357826
1.A4_18216_11B	2016-02-18	9	0	maturing	PRJNA503299	SAMN10357827
1.A5_25216_12	2016-02-25	10	7	maturing	PRJNA503299	SAMN10357828
1.A6_25216_9	2016-02-25	10	7	maturing	PRJNA503299	SAMN10357829
1.A7_25216_11B	2016-02-25	10	7	maturing	PRJNA503299	SAMN10357830
1.A8_25216_13	2016-02-25	10	7	maturing	PRJNA503299	SAMN10357831
1.A9_25216_14	2016-02-25	10	7	maturing	PRJNA503299	SAMN10357832
1.B1_25216_20	2016-02-25	10	7	maturing	PRJNA503299	SAMN10357833
1.B10_10316_10	2016-03-10	12	21	maturing	PRJNA503299	SAMN10357834
1.B11_10316_11	2016-03-10	12	21	maturing	PRJNA503299	SAMN10357835
1.B12_10316_11B	2016-03-10	12	21	maturing	PRJNA503299	SAMN10357836
1.B2_25216_20B	2016-02-25	10	7	maturing	PRJNA503299	SAMN10357837
1.B3_25216_21	2016-02-25	10	7	maturing	PRJNA503299	SAMN10357838
1.B4_25216_22	2016-02-25	10	7	maturing	PRJNA503299	SAMN10357839
1.B5_25216_23	2016-02-25	10	7	maturing	PRJNA503299	SAMN10357840
1.B6_25216_24	2016-02-25	10	7	maturing	PRJNA503299	SAMN10357841
1.B7_25216_24B	2016-02-25	10	7	maturing	PRJNA503299	SAMN10357842
1.B8_10316_12	2016-03-10	12	21	maturing	PRJNA503299	SAMN10357843
1.B9_10316_9	2016-03-10	12	21	maturing	PRJNA503299	SAMN10357844
1.C1_10316_13	2016-03-10	12	21	maturing	PRJNA503299	SAMN10357845
1.C11_10316_22	2016-03-10	12	21	maturing	PRJNA503299	SAMN10357846
1.C12_10316_23	2016-03-10	12	21	maturing	PRJNA503299	SAMN10357847
1.C2_10316_14	2016-03-10	12	21	maturing	PRJNA503299	SAMN10357848
1.C3_10316_29	2016-03-10	12	21	maturing	PRJNA503299	SAMN10357849
1.C4_10316_16	2016-03-10	12	21	maturing	PRJNA503299	SAMN10357850
1.C5_10316_17	2016-03-10	12	21	maturing	PRJNA503299	SAMN10357851
1.C6_10316_18	2016-03-10	12	21	maturing	PRJNA503299	SAMN10357852
1.C7_10316_19	2016-03-10	12	21	maturing	PRJNA503299	SAMN10357853
1.C8_10316_20	2016-03-10	12	21	maturing	PRJNA503299	SAMN10357854
1.C9_10316_21	2016-03-10	12	21	maturing	PRJNA503299	SAMN10357855
1.D1_10316_24	2016-03-10	12	21	maturing	PRJNA503299	SAMN10357856
1.D10_14416_29	2016-04-14	17	56	matured	PRJNA503299	SAMN10357857
1.D11_14416_16	2016-04-14	17	56	matured	PRJNA503299	SAMN10357858
1.D12_14416_16B	2016-04-14	17	56	matured	PRJNA503299	SAMN10357859
1.D2_10316_24B	2016-03-10	12	21	maturing	PRJNA503299	SAMN10357860
1.D3_14416_12	2016-04-14	17	56	matured	PRJNA503299	SAMN10357861
1.D4_14416_9	2016-04-14	17	56	matured	PRJNA503299	SAMN10357862
1.D5_14416_10	2016-04-14	17	56	matured	PRJNA503299	SAMN10357863
1.D6_14416_11	2016-04-14	17	56	matured	PRJNA503299	SAMN10357864
1.D7_14416_11B	2016-04-14	17	56	matured	PRJNA503299	SAMN10357865
1.D8_14416_13	2016-04-14	17	56	matured	PRJNA503299	SAMN10357866
1.D9_14416_14	2016-04-14	17	56	matured	PRJNA503299	SAMN10357867
1.E1_14416_30	2016-04-14	17	56	matured	PRJNA503299	SAMN10357868
1.E10_14416_24B	2016-04-14	17	56	matured	PRJNA503299	SAMN10357869
1.E11_19516_12	2016-05-19	22	91	matured	PRJNA503299	SAMN10357870
1.E12_19516_9	2016-05-19	22	91	matured	PRJNA503299	SAMN10357871
1.E2_14416_18	2016-04-14	17	56	matured	PRJNA503299	SAMN10357872
1.E3_14416_19	2016-04-14	17	56	matured	PRJNA503299	SAMN10357873
1.E4_14416_20	2016-04-14	17	56	matured	PRJNA503299	SAMN10357874
1.E5_14416_20B	2016-04-14	17	56	matured	PRJNA503299	SAMN10357875
1.E6_14416_21	2016-04-14	17	56	matured	PRJNA503299	SAMN10357876
1.E7_14416_22	2016-04-14	17	56	matured	PRJNA503299	SAMN10357877
1.E8_14416_23	2016-04-14	17	56	matured	PRJNA503299	SAMN10357878
1.F1_19516_10	2016-05-19	22	91	matured	PRJNA503299	SAMN10357879
1.F10_19516_31	2016-05-19	22	91	matured	PRJNA503299	SAMN10357880
1.F11_19516_19	2016-05-19	22	91	matured	PRJNA503299	SAMN10357881
1.F12_19516_20	2016-05-19	22	91	matured	PRJNA503299	SAMN10357882
1.F2_19516_11	2016-05-19	22	91	matured	PRJNA503299	SAMN10357883
1.F3_19516_33	2016-05-19	22	91	matured	PRJNA503299	SAMN10357884
1.F4_19516_13	2016-05-19	22	91	matured	PRJNA503299	SAMN10357885
1.F5_19516_14	2016-05-19	22	91	matured	PRJNA503299	SAMN10357886
1.F6_19516_29	2016-05-19	22	91	matured	PRJNA503299	SAMN10357887
1.F7_19516_16	2016-05-19	22	91	matured	PRJNA503299	SAMN10357888
1.F8_19516_34	2016-05-19	22	91	matured	PRJNA503299	SAMN10357889
1.F9_19516_30	2016-05-19	22	91	matured	PRJNA503299	SAMN10357890
1.G1_19516_32	2016-05-19	22	91	matured	PRJNA503299	SAMN10357891
1.G10_23616_33	2016-06-23	27	126		PRJNA503299	SAMN10357892
1.G11_23616_13	2016-06-23	27	126		PRJNA503299	SAMN10357893
1.G12_23616_14	2016-06-23	27	126		PRJNA503299	SAMN10357894
1.G2_19516_21	2016-05-19	22	91	matured	PRJNA503299	SAMN10357895
1.G3_19516_23	2016-05-19	22	91	matured	PRJNA503299	SAMN10357896
1.G4_19516_36	2016-05-19	22	91	matured	PRJNA503299	SAMN10357897
1.G5_19516_35	2016-05-19	22	91	matured	PRJNA503299	SAMN10357898
1.G6_23616_12	2016-06-23	27	126		PRJNA503299	SAMN10357899
1.G7_23616_9	2016-06-23	27	126		PRJNA503299	SAMN10357900
1.G9_23616_AA	2016-06-23	27	126		PRJNA503299	SAMN10357901
1.H1_23616_29	2016-06-23	27	126		PRJNA503299	SAMN10357902
1.H10_23616_22	2016-06-23	27	126		PRJNA503299	SAMN10357903
1.H11_23616_23	2016-06-23	27	126		PRJNA503299	SAMN10357904
1.H2_23616_16	2016-06-23	27	126		PRJNA503299	SAMN10357905
1.H3_23616_34	2016-06-23	27	126		PRJNA503299	SAMN10357906
1.H4_23616_30	2016-06-23	27	126		PRJNA503299	SAMN10357907
1.H5_23616_31	2016-06-23	27	126		PRJNA503299	SAMN10357908
1.H6_23616_19	2016-06-23	27	126		PRJNA503299	SAMN10357909
1.H7_23616_20	2016-06-23	27	126		PRJNA503299	SAMN10357910
1.H8_23616_32	2016-06-23	27	126		PRJNA503299	SAMN10357911
1.H9_23616_21	2016-06-23	27	126		PRJNA503299	SAMN10357912
2.A10_14716_29	2016-07-14	30	147		PRJNA503299	SAMN10357914
2.A11_14716_16	2016-07-14	30	147		PRJNA503299	SAMN10357915
2.A12_14716_34	2016-07-14	30	147		PRJNA503299	SAMN10357916
2.A2_23616_36	2016-06-23	27	126		PRJNA503299	SAMN10357917
2.A3_23616_35	2016-06-23	27	126		PRJNA503299	SAMN10357918
2.A4_14716_12	2016-07-14	30	147		PRJNA503299	SAMN10357919
2.A5_14716_9	2016-07-14	30	147		PRJNA503299	SAMN10357920
2.A6_14716_39	2016-07-14	30	147		PRJNA503299	SAMN10357921
2.A8_14716_46	2016-07-14	30	147		PRJNA503299	SAMN10357922
2.A9_14716_45	2016-07-14	30	147		PRJNA503299	SAMN10357923
2.B1_14716_47	2016-07-14	30	147		PRJNA503299	SAMN10357924
2.B10_14716_35	2016-07-14	30	147		PRJNA503299	SAMN10357925
2.B11_11816_12	2016-08-11	34	175		PRJNA503299	SAMN10357926
2.B2_14716_31	2016-07-14	30	147		PRJNA503299	SAMN10357928
2.B3_14716_19	2016-07-14	30	147		PRJNA503299	SAMN10357929
2.B4_14716_20	2016-07-14	30	147		PRJNA503299	SAMN10357930
2.B5_14716_32	2016-07-14	30	147		PRJNA503299	SAMN10357931
2.B6_14716_21	2016-07-14	30	147		PRJNA503299	SAMN10357932
2.B7_14716_22	2016-07-14	30	147		PRJNA503299	SAMN10357933
2.B8_14716_23	2016-07-14	30	147		PRJNA503299	SAMN10357934
2.B9_14716_36	2016-07-14	30	147		PRJNA503299	SAMN10357935
2.C1_11816_37	2016-08-11	34	175		PRJNA503299	SAMN10357936
2.C10_11816_31	2016-08-11	34	175		PRJNA503299	SAMN10357937
2.C11_11816_19	2016-08-11	34	175		PRJNA503299	SAMN10357938
2.C12_11816_20	2016-08-11	34	175		PRJNA503299	SAMN10357939
2.C2_11816_39	2016-08-11	34	175		PRJNA503299	SAMN10357940
2.C3_11816_33	2016-08-11	34	175		PRJNA503299	SAMN10357941
2.C4_11816_46	2016-08-11	34	175		PRJNA503299	SAMN10357942
2.C5_11816_45	2016-08-11	34	175		PRJNA503299	SAMN10357943
2.C7_11816_16	2016-08-11	34	175		PRJNA503299	SAMN10357944
2.C8_11816_34	2016-08-11	34	175		PRJNA503299	SAMN10357945
2.C9_11816_47	2016-08-11	34	175		PRJNA503299	SAMN10357946
2.D1_11816_32	2016-08-11	34	175		PRJNA503299	SAMN10357947
2.D10_8916_48	2016-09-08	38	203		PRJNA503299	SAMN10357948
2.D11_8916_33	2016-09-08	38	203		PRJNA503299	SAMN10357949
2.D12_11816_9	2016-08-11	34	175		PRJNA503299	SAMN10357950
2.D2_11816_21	2016-08-11	34	175		PRJNA503299	SAMN10357951
2.D3_11816_22	2016-08-11	34	175		PRJNA503299	SAMN10357952
2.D4_11816_23	2016-08-11	34	175		PRJNA503299	SAMN10357953
2.D5_11816_36	2016-08-11	34	175		PRJNA503299	SAMN10357954
2.D6_11816_35	2016-08-11	34	175		PRJNA503299	SAMN10357955
2.D7_8916_12	2016-09-08	38	203		PRJNA503299	SAMN10357956
2.D8_8916_9	2016-09-08	38	203		PRJNA503299	SAMN10357957
2.D9_8916_37	2016-09-08	38	203		PRJNA503299	SAMN10357958
2.E1_8916_46	2016-09-08	38	203		PRJNA503299	SAMN10357959
2.E10_8916_32	2016-09-08	38	203		PRJNA503299	SAMN10357960
2.E11_8916_50	2016-09-08	38	203		PRJNA503299	SAMN10357961
2.E2_8916_45	2016-09-08	38	203		PRJNA503299	SAMN10357962
2.E4_8916_16	2016-09-08	38	203		PRJNA503299	SAMN10357964
2.E6_8916_47	2016-09-08	38	203		PRJNA503299	SAMN10357965
2.E7_8916_31	2016-09-08	38	203		PRJNA503299	SAMN10357966
2.E8_8916_19	2016-09-08	38	203		PRJNA503299	SAMN10357967
2.E9_8916_20	2016-09-08	38	203		PRJNA503299	SAMN10357968
2.F10_131016_45	2016-10-13	43	238	Middle-age	PRJNA503299	SAMN10357970
2.F11_131016_29	2016-10-13	43	238	Middle-age	PRJNA503299	SAMN10357971
2.F12_131016_16	2016-10-13	43	238	Middle-age	PRJNA503299	SAMN10357972
2.F2_8916_36	2016-09-08	38	203		PRJNA503299	SAMN10357973
2.F3_8916_35	2016-09-08	38	203		PRJNA503299	SAMN10357974
2.F4_131016_12	2016-10-13	43	238	Middle-age	PRJNA503299	SAMN10357975
2.F5_131016_9	2016-10-13	43	238	Middle-age	PRJNA503299	SAMN10357976
2.F6_131016_37	2016-10-13	43	238	Middle-age	PRJNA503299	SAMN10357977
2.F7_131016_48	2016-10-13	43	238	Middle-age	PRJNA503299	SAMN10357978
2.F8_131016_33	2016-10-13	43	238	Middle-age	PRJNA503299	SAMN10357979
2.F9_131016_46	2016-10-13	43	238	Middle-age	PRJNA503299	SAMN10357980
2.G6_131016_32	2016-10-13	43	238	Middle-age	PRJNA503299	SAMN10357981
2.G8_131016_51	2016-10-13	43	238	Middle-age	PRJNA503299	SAMN10357982
2.H10_151216_47	2016-12-15	52	301	Middle-age	PRJNA503299	SAMN10357983
2.H11_151216_31	2016-12-15	52	301	Middle-age	PRJNA503299	SAMN10357984
2.H5_151216_46	2016-12-15	52	301	Middle-age	PRJNA503299	SAMN10357985
2.H6_151216_45	2016-12-15	52	301	Middle-age	PRJNA503299	SAMN10357986
2.H7_151216_29	2016-12-15	52	301	Middle-age	PRJNA503299	SAMN10357987
3.A1_151216_19	2016-12-15	52	301	Middle-age	PRJNA503299	SAMN10357988
3.A10_101116_9	2016-11-10	47	266	Middle-age	PRJNA503299	SAMN10357989
3.A11_101116_37	2016-11-10	47	266	Middle-age	PRJNA503299	SAMN10357990
3.A12_101116_48	2016-11-10	47	266	Middle-age	PRJNA503299	SAMN10357991
3.A2_151216_20	2016-12-15	52	301	Middle-age	PRJNA503299	SAMN10357992
3.A4_151216_50	2016-12-15	52	301	Middle-age	PRJNA503299	SAMN10357993
3.A5_151216_51	2016-12-15	52	301	Middle-age	PRJNA503299	SAMN10357994
3.A6_151216_23	2016-12-15	52	301	Middle-age	PRJNA503299	SAMN10357995
3.A7_151216_36	2016-12-15	52	301	Middle-age	PRJNA503299	SAMN10357996
3.A8_151216_35	2016-12-15	52	301	Middle-age	PRJNA503299	SAMN10357997
3.A9_101116_12	2016-11-10	47	266	Middle-age	PRJNA503299	SAMN10357998
3.B1_101116_33	2016-11-10	47	266	Middle-age	PRJNA503299	SAMN10357999
3.B10_101116_CC	2016-11-10	47	266	Middle-age	PRJNA503299	SAMN10358000
3.B11_101116_CC	2016-11-10	47	266	Middle-age	PRJNA503299	SAMN10358001
3.B12_101116_50	2016-11-10	47	266	Middle-age	PRJNA503299	SAMN10358002
3.B2_101116_56	2016-11-10	47	266	Middle-age	PRJNA503299	SAMN10358003
3.B3_101116_57	2016-11-10	47	266	Middle-age	PRJNA503299	SAMN10358004
3.B4_101116_58	2016-11-10	47	266	Middle-age	PRJNA503299	SAMN10358005
3.B5_101116_59	2016-11-10	47	266	Middle-age	PRJNA503299	SAMN10358006
3.B6_101116_49	2016-11-10	47	266	Middle-age	PRJNA503299	SAMN10358007
3.B7_101116_53	2016-11-10	47	266	Middle-age	PRJNA503299	SAMN10358008
3.B8_101116_54	2016-11-10	47	266	Middle-age	PRJNA503299	SAMN10358009
3.B9_101116_55	2016-11-10	47	266	Middle-age	PRJNA503299	SAMN10358010
3.C1_151216_12	2016-12-15	52	301	Middle-age	PRJNA503299	SAMN10358011
3.C10_12117_56	2017-01-12	56	329	Middle-age	PRJNA503299	SAMN10358012
3.C11_12117_57	2017-01-12	56	329	Middle-age	PRJNA503299	SAMN10358013
3.C12_12117_58	2017-01-12	56	329	Middle-age	PRJNA503299	SAMN10358014
3.C3_151216_37	2016-12-15	52	301	Middle-age	PRJNA503299	SAMN10358015
3.C4_151216_48	2016-12-15	52	301	Middle-age	PRJNA503299	SAMN10358016
3.C5_12117_DD	2017-01-12	56	329	Middle-age	PRJNA503299	SAMN10358017
3.C6_12117_9	2017-01-12	56	329	Middle-age	PRJNA503299	SAMN10358018
3.C7_12117_37	2017-01-12	56	329	Middle-age	PRJNA503299	SAMN10358019
3.C8_12117_48	2017-01-12	56	329	Middle-age	PRJNA503299	SAMN10358020
3.C9_12117_DD	2017-01-12	56	329	Middle-age	PRJNA503299	SAMN10358021
3.D1_12117_59	2017-01-12	56	329	Middle-age	PRJNA503299	SAMN10358022
3.D10_12117_23	2017-01-12	56	329	Middle-age	PRJNA503299	SAMN10358023
3.D11_12117_36	2017-01-12	56	329	Middle-age	PRJNA503299	SAMN10358024
3.D12_12117_52	2017-01-12	56	329	Middle-age	PRJNA503299	SAMN10358025
3.D2_12117_49	2017-01-12	56	329	Middle-age	PRJNA503299	SAMN10358026
3.D3_12117_53	2017-01-12	56	329	Middle-age	PRJNA503299	SAMN10358027
3.D4_12117_54	2017-01-12	56	329	Middle-age	PRJNA503299	SAMN10358028
3.D5_12117_55	2017-01-12	56	329	Middle-age	PRJNA503299	SAMN10358029
3.D6_12117_EE	2017-01-12	56	329	Middle-age	PRJNA503299	SAMN10358030
3.D7_12117_EE	2017-01-12	56	329	Middle-age	PRJNA503299	SAMN10358031
3.D8_12117_50	2017-01-12	56	329	Middle-age	PRJNA503299	SAMN10358032
3.D9_12117_51	2017-01-12	56	329	Middle-age	PRJNA503299	SAMN10358033
3.E10_9217_49	2017-02-09	60	357	Middle-age	PRJNA503299	SAMN10358034
3.E11_9217_53	2017-02-09	60	357	Middle-age	PRJNA503299	SAMN10358035
3.E12_9217_54	2017-02-09	60	357	Middle-age	PRJNA503299	SAMN10358036
3.E2_9217_9	2017-02-09	60	357	Middle-age	PRJNA503299	SAMN10358037
3.E3_9217_37	2017-02-09	60	357	Middle-age	PRJNA503299	SAMN10358038
3.E4_9217_48	2017-02-09	60	357	Middle-age	PRJNA503299	SAMN10358039
3.E5_9217_FF	2017-02-09	60	357	Middle-age	PRJNA503299	SAMN10358040
3.E6_9217_56	2017-02-09	60	357	Middle-age	PRJNA503299	SAMN10358041
3.E7_9217_57	2017-02-09	60	357	Middle-age	PRJNA503299	SAMN10358042
3.E8_9217_58	2017-02-09	60	357	Middle-age	PRJNA503299	SAMN10358043
3.E9_9217_59	2017-02-09	60	357	Middle-age	PRJNA503299	SAMN10358044
3.F1_9217_55	2017-02-09	60	357	Middle-age	PRJNA503299	SAMN10358045
3.F10_9317_9	2017-03-09	64	385		PRJNA503299	SAMN10358046
3.F11_9317_37	2017-03-09	64	385		PRJNA503299	SAMN10358047
3.F12_9317_48	2017-03-09	64	385		PRJNA503299	SAMN10358048
3.F2_9217_20	2017-02-09	60	357	Middle-age	PRJNA503299	SAMN10358049
3.F3_9217_32	2017-02-09	60	357	Middle-age	PRJNA503299	SAMN10358050
3.F4_9217_50	2017-02-09	60	357	Middle-age	PRJNA503299	SAMN10358051
3.F5_9217_GG	2017-02-09	60	357	Middle-age	PRJNA503299	SAMN10358052
3.F6_9217_23	2017-02-09	60	357	Middle-age	PRJNA503299	SAMN10358053
3.F7_9217_36	2017-02-09	60	357	Middle-age	PRJNA503299	SAMN10358054
3.F8_9217_GG	2017-02-09	60	357	Middle-age	PRJNA503299	SAMN10358055
3.F9_9317_HH	2017-03-09	64	385		PRJNA503299	SAMN10358056
3.G1_9317_HH	2017-03-09	64	385		PRJNA503299	SAMN10358057
3.G10_9317_55	2017-03-09	64	385		PRJNA503299	SAMN10358058
3.G11_9317_JJ	2017-03-09	64	385		PRJNA503299	SAMN10358059
3.G12_9317_JJ	2017-03-09	64	385		PRJNA503299	SAMN10358060
3.G2_9317_56	2017-03-09	64	385		PRJNA503299	SAMN10358061
3.G3_9317_57	2017-03-09	64	385		PRJNA503299	SAMN10358062
3.G4_9317_58	2017-03-09	64	385		PRJNA503299	SAMN10358063
3.G5_9317_59	2017-03-09	64	385		PRJNA503299	SAMN10358064
3.G6_9317_49	2017-03-09	64	385		PRJNA503299	SAMN10358065
3.G7_9317_II	2017-03-09	64	385		PRJNA503299	SAMN10358066
3.G8_9317_53	2017-03-09	64	385		PRJNA503299	SAMN10358067
3.G9_9317_54	2017-03-09	64	385		PRJNA503299	SAMN10358068
3.H1_9317_50	2017-03-09	64	385		PRJNA503299	SAMN10358069
3.H10_13417_56	2017-04-13	69	420		PRJNA503299	SAMN10358070
3.H11_13417_71	2017-04-13	69	420		PRJNA503299	SAMN10358071
3.H2_9317_23	2017-03-09	64	385		PRJNA503299	SAMN10358072
3.H3_9317_36	2017-03-09	64	385		PRJNA503299	SAMN10358073
3.H4_9317_II	2017-03-09	64	385		PRJNA503299	SAMN10358074
3.H5_13417_66	2017-04-13	69	420		PRJNA503299	SAMN10358075
3.H6_13417_9	2017-04-13	69	420		PRJNA503299	SAMN10358076
3.H7_13417_37	2017-04-13	69	420		PRJNA503299	SAMN10358077
3.H8_13417_48	2017-04-13	69	420		PRJNA503299	SAMN10358078
3.H9_13417_33	2017-04-13	69	420		PRJNA503299	SAMN10358079
4.A1_13417_58	2017-04-13	69	420		PRJNA503299	SAMN10358080
4.A10_13417_69	2017-04-13	69	420		PRJNA503299	SAMN10358081
4.A11_13417_23	2017-04-13	69	420		PRJNA503299	SAMN10358082
4.A12_13417_36	2017-04-13	69	420		PRJNA503299	SAMN10358083
4.A2_13417_72	2017-04-13	69	420		PRJNA503299	SAMN10358084
4.A3_13417_49	2017-04-13	69	420		PRJNA503299	SAMN10358085
4.A4_13417_53	2017-04-13	69	420		PRJNA503299	SAMN10358086
4.A5_13417_54	2017-04-13	69	420		PRJNA503299	SAMN10358087
4.A6_13417_55	2017-04-13	69	420		PRJNA503299	SAMN10358088
4.A7_13417_67	2017-04-13	69	420		PRJNA503299	SAMN10358089
4.A8_13417_68	2017-04-13	69	420		PRJNA503299	SAMN10358090
4.A9_13417_50	2017-04-13	69	420		PRJNA503299	SAMN10358091
4.B1_13417_70	2017-04-13	69	420		PRJNA503299	SAMN10358092
4.B10_11517_72	2017-05-11	73	448		PRJNA503299	SAMN10358093
4.B12_11517_76	2017-05-11	73	448		PRJNA503299	SAMN10358094
4.B2_11517_66	2017-05-11	73	448		PRJNA503299	SAMN10358095
4.B3_11517_9	2017-05-11	73	448		PRJNA503299	SAMN10358096
4.B4_11517_37	2017-05-11	73	448		PRJNA503299	SAMN10358097
4.B5_11517_48	2017-05-11	73	448		PRJNA503299	SAMN10358098
4.B6_11517_75	2017-05-11	73	448		PRJNA503299	SAMN10358099
4.B7_11517_56	2017-05-11	73	448		PRJNA503299	SAMN10358100
4.B8_11517_71	2017-05-11	73	448		PRJNA503299	SAMN10358101
4.B9_11517_58	2017-05-11	73	448		PRJNA503299	SAMN10358102
4.C1_11517_54	2017-05-11	73	448		PRJNA503299	SAMN10358103
4.C10_8617_66	2017-06-08	77	476		PRJNA503299	SAMN10358104
4.C11_8617_9	2017-06-08	77	476		PRJNA503299	SAMN10358105
4.C12_8617_37	2017-06-08	77	476		PRJNA503299	SAMN10358106
4.C2_11517_73	2017-05-11	73	448		PRJNA503299	SAMN10358107
4.C3_11517_67	2017-05-11	73	448		PRJNA503299	SAMN10358108
4.C4_11517_68	2017-05-11	73	448		PRJNA503299	SAMN10358109
4.C5_11517_50	2017-05-11	73	448		PRJNA503299	SAMN10358110
4.C6_11517_69	2017-05-11	73	448		PRJNA503299	SAMN10358111
4.C7_11517_74	2017-05-11	73	448		PRJNA503299	SAMN10358112
4.C8_11517_36	2017-05-11	73	448		PRJNA503299	SAMN10358113
4.C9_11517_77	2017-05-11	73	448		PRJNA503299	SAMN10358114
4.D1_8617_48	2017-06-08	77	476		PRJNA503299	SAMN10358115
4.D11_8617_67	2017-06-08	77	476		PRJNA503299	SAMN10358116
4.D12_8617_68	2017-06-08	77	476		PRJNA503299	SAMN10358117
4.D2_8617_75	2017-06-08	77	476		PRJNA503299	SAMN10358118
4.D3_8617_56	2017-06-08	77	476		PRJNA503299	SAMN10358119
4.D4_8617_71	2017-06-08	77	476		PRJNA503299	SAMN10358120
4.D5_8617_58	2017-06-08	77	476		PRJNA503299	SAMN10358121
4.D6_8617_72	2017-06-08	77	476		PRJNA503299	SAMN10358122
4.D7_8617_30	2017-06-08	77	476		PRJNA503299	SAMN10358123
4.D8_8617_76	2017-06-08	77	476		PRJNA503299	SAMN10358124
4.D9_8617_54	2017-06-08	77	476		PRJNA503299	SAMN10358125
4.E1_8617_50	2017-06-08	77	476		PRJNA503299	SAMN10358126
4.E10_13717_41	2017-07-13	82	511	old	PRJNA503299	SAMN10358127
4.E11_13717_71	2017-07-13	82	511	old	PRJNA503299	SAMN10358128
4.E12_13717_58	2017-07-13	82	511	old	PRJNA503299	SAMN10358129
4.E2_8617_69	2017-06-08	77	476		PRJNA503299	SAMN10358130
4.E3_8617_74	2017-06-08	77	476		PRJNA503299	SAMN10358131
4.E4_8617_36	2017-06-08	77	476		PRJNA503299	SAMN10358132
4.E5_8617_77	2017-06-08	77	476		PRJNA503299	SAMN10358133
4.E6_13717_66	2017-07-13	82	511	old	PRJNA503299	SAMN10358134
4.E7_13717_9	2017-07-13	82	511	old	PRJNA503299	SAMN10358135
4.E8_13717_37	2017-07-13	82	511	old	PRJNA503299	SAMN10358136
4.E9_13717_38	2017-07-13	82	511	old	PRJNA503299	SAMN10358137
4.F1_13717_72	2017-07-13	82	511	old	PRJNA503299	SAMN10358138
4.F10_13717_74	2017-07-13	82	511	old	PRJNA503299	SAMN10358139
4.F11_13717_39	2017-07-13	82	511	old	PRJNA503299	SAMN10358140
4.F12_13717_77	2017-07-13	82	511	old	PRJNA503299	SAMN10358141
4.F2_13717_30	2017-07-13	82	511	old	PRJNA503299	SAMN10358142
4.F3_13717_76	2017-07-13	82	511	old	PRJNA503299	SAMN10358143
4.F4_13717_54	2017-07-13	82	511	old	PRJNA503299	SAMN10358144
4.F5_13717_73	2017-07-13	82	511	old	PRJNA503299	SAMN10358145
4.F6_13717_67	2017-07-13	82	511	old	PRJNA503299	SAMN10358146
4.F7_13717_68	2017-07-13	82	511	old	PRJNA503299	SAMN10358147
4.F8_13717_42	2017-07-13	82	511	old	PRJNA503299	SAMN10358148
4.G1_10817_66	2017-08-10	86	539	old	PRJNA503299	SAMN10358149
4.G10_10817_76	2017-08-10	86	539	old	PRJNA503299	SAMN10358150
4.G11_10817_46	2017-08-10	86	539	old	PRJNA503299	SAMN10358151
4.G12_10817_73	2017-08-10	86	539	old	PRJNA503299	SAMN10358152
4.G2_10817_9	2017-08-10	86	539	old	PRJNA503299	SAMN10358153
4.G3_10817_37	2017-08-10	86	539	old	PRJNA503299	SAMN10358154
4.G4_10817_38	2017-08-10	86	539	old	PRJNA503299	SAMN10358155
4.G5_10817_41	2017-08-10	86	539	old	PRJNA503299	SAMN10358156
4.G6_10817_71	2017-08-10	86	539	old	PRJNA503299	SAMN10358157
4.G7_10817_58	2017-08-10	86	539	old	PRJNA503299	SAMN10358158
4.G8_10817_72	2017-08-10	86	539	old	PRJNA503299	SAMN10358159
4.G9_10817_30	2017-08-10	86	539	old	PRJNA503299	SAMN10358160
4.H1_10817_67	2017-08-10	86	539	old	PRJNA503299	SAMN10358161
4.H10_14917_37	2017-09-14	91	574	old	PRJNA503299	SAMN10358162
4.H11_14917_38	2017-09-14	91	574	old	PRJNA503299	SAMN10358163
4.H2_10817_68	2017-08-10	86	539	old	PRJNA503299	SAMN10358164
4.H3_10817_42	2017-08-10	86	539	old	PRJNA503299	SAMN10358165
4.H4_10817_45	2017-08-10	86	539	old	PRJNA503299	SAMN10358166
4.H5_10817_48	2017-08-10	86	539	old	PRJNA503299	SAMN10358167
4.H6_10817_39	2017-08-10	86	539	old	PRJNA503299	SAMN10358168
4.H7_10817_77	2017-08-10	86	539	old	PRJNA503299	SAMN10358169
4.H9_14917_9	2017-09-14	91	574	old	PRJNA503299	SAMN10358170
5.A1_14917_41	2017-09-14	91	574	old	PRJNA503299	SAMN10358171
5.A10_14917_68	2017-09-14	91	574	old	PRJNA503299	SAMN10358172
5.A11_14917_42	2017-09-14	91	574	old	PRJNA503299	SAMN10358173
5.A12_14917_45	2017-09-14	91	574	old	PRJNA503299	SAMN10358174
5.A2_14917_71	2017-09-14	91	574	old	PRJNA503299	SAMN10358175
5.A3_14917_58	2017-09-14	91	574	old	PRJNA503299	SAMN10358176
5.A4_14917_72	2017-09-14	91	574	old	PRJNA503299	SAMN10358177
5.A5_14917_30	2017-09-14	91	574	old	PRJNA503299	SAMN10358178
5.A6_14917_76	2017-09-14	91	574	old	PRJNA503299	SAMN10358179
5.A7_14917_46	2017-09-14	91	574	old	PRJNA503299	SAMN10358180
5.A8_14917_73	2017-09-14	91	574	old	PRJNA503299	SAMN10358181
5.A9_14917_67	2017-09-14	91	574	old	PRJNA503299	SAMN10358182
5.B1_14917_48	2017-09-14	91	574	old	PRJNA503299	SAMN10358183
5.B10_121017_58	2017-10-12	95	602	old	PRJNA503299	SAMN10358184
5.B11_121017_30	2017-10-12	95	602	old	PRJNA503299	SAMN10358185
5.B12_121017_76	2017-10-12	95	602	old	PRJNA503299	SAMN10358186
5.B2_14917_39	2017-09-14	91	574	old	PRJNA503299	SAMN10358187
5.B3_14917_77	2017-09-14	91	574	old	PRJNA503299	SAMN10358188
5.B4_121017_66	2017-10-12	95	602	old	PRJNA503299	SAMN10358189
5.B5_121017_9	2017-10-12	95	602	old	PRJNA503299	SAMN10358190
5.B6_121017_37	2017-10-12	95	602	old	PRJNA503299	SAMN10358191
5.B8_121017_41	2017-10-12	95	602	old	PRJNA503299	SAMN10358192
5.B9_121017_71	2017-10-12	95	602	old	PRJNA503299	SAMN10358193
5.C1_121017_46	2017-10-12	95	602	old	PRJNA503299	SAMN10358194
5.C10_91117_55	2017-11-09	99	630	old	PRJNA503299	SAMN10358195
5.C11_91117_37	2017-11-09	99	630	old	PRJNA503299	SAMN10358196
5.C12_91117_38	2017-11-09	99	630	old	PRJNA503299	SAMN10358197
5.C2_121017_67	2017-10-12	95	602	old	PRJNA503299	SAMN10358198
5.C3_121017_68	2017-10-12	95	602	old	PRJNA503299	SAMN10358199
5.C4_121017_42	2017-10-12	95	602	old	PRJNA503299	SAMN10358200
5.C5_121017_45	2017-10-12	95	602	old	PRJNA503299	SAMN10358201
5.C6_121017_48	2017-10-12	95	602	old	PRJNA503299	SAMN10358202
5.C7_121017_39	2017-10-12	95	602	old	PRJNA503299	SAMN10358203
5.C8_121017_77	2017-10-12	95	602	old	PRJNA503299	SAMN10358204
5.C9_91117_66	2017-11-09	99	630	old	PRJNA503299	SAMN10358205
5.D1_91117_52	2017-11-09	99	630	old	PRJNA503299	SAMN10358206
5.D10_91117_45	2017-11-09	99	630	old	PRJNA503299	SAMN10358207
5.D11_91117_48	2017-11-09	99	630	old	PRJNA503299	SAMN10358208
5.D12_91117_39	2017-11-09	99	630	old	PRJNA503299	SAMN10358209
5.D2_91117_71	2017-11-09	99	630	old	PRJNA503299	SAMN10358210
5.D3_91117_58	2017-11-09	99	630	old	PRJNA503299	SAMN10358211
5.D4_91117_30	2017-11-09	99	630	old	PRJNA503299	SAMN10358212
5.D5_91117_53	2017-11-09	99	630	old	PRJNA503299	SAMN10358213
5.D7_91117_67	2017-11-09	99	630	old	PRJNA503299	SAMN10358214
5.D8_91117_68	2017-11-09	99	630	old	PRJNA503299	SAMN10358215
5.D9_91117_42	2017-11-09	99	630	old	PRJNA503299	SAMN10358216
5.E1_91117_77	2017-11-09	99	630	old	PRJNA503299	SAMN10358217
5.E10_141217_67	2017-12-14	104	665	old	PRJNA503299	SAMN10358218
5.E11_141217_68	2017-12-14	104	665	old	PRJNA503299	SAMN10358219
5.E12_141217_42	2017-12-14	104	665	old	PRJNA503299	SAMN10358220
5.E2_141217_37	2017-12-14	104	665	old	PRJNA503299	SAMN10358221
5.E3_141217_38	2017-12-14	104	665	old	PRJNA503299	SAMN10358222
5.E4_141217_52	2017-12-14	104	665	old	PRJNA503299	SAMN10358223
5.E5_141217_71	2017-12-14	104	665	old	PRJNA503299	SAMN10358224
5.E6_141217_58	2017-12-14	104	665	old	PRJNA503299	SAMN10358225
5.E7_141217_30	2017-12-14	104	665	old	PRJNA503299	SAMN10358226
5.E8_141217_53	2017-12-14	104	665	old	PRJNA503299	SAMN10358227
5.E9_141217_54	2017-12-14	104	665	old	PRJNA503299	SAMN10358228
5.F1_141217_45	2017-12-14	104	665	old	PRJNA503299	SAMN10358229
5.F10_11118_53	2018-01-11	108	693	very_old	PRJNA503299	SAMN10358230
5.F11_11118_54	2018-01-11	108	693	very_old	PRJNA503299	SAMN10358231
5.F12_11118_67	2018-01-11	108	693	very_old	PRJNA503299	SAMN10358232
5.F2_141217_48	2017-12-14	104	665	old	PRJNA503299	SAMN10358233
5.F3_141217_39	2017-12-14	104	665	old	PRJNA503299	SAMN10358234
5.F4_141217_77	2017-12-14	104	665	old	PRJNA503299	SAMN10358235
5.F6_11118_38	2018-01-11	108	693	very_old	PRJNA503299	SAMN10358236
5.F7_11118_52	2018-01-11	108	693	very_old	PRJNA503299	SAMN10358237
5.F8_11118_58	2018-01-11	108	693	very_old	PRJNA503299	SAMN10358238
5.F9_11118_30	2018-01-11	108	693	very_old	PRJNA503299	SAMN10358239
5.G1_11118_68	2018-01-11	108	693	very_old	PRJNA503299	SAMN10358240
5.G10_8218_67	2018-02-08	112	721	very_old	PRJNA503299	SAMN10358241
5.G11_8218_39	2018-02-08	112	721	very_old	PRJNA503299	SAMN10358242
5.G12_8218_48	2018-02-08	112	721	very_old	PRJNA503299	SAMN10358243
5.G2_11118_42	2018-01-11	108	693	very_old	PRJNA503299	SAMN10358244
5.G3_11118_45	2018-01-11	108	693	very_old	PRJNA503299	SAMN10358245
5.G4_11118_48	2018-01-11	108	693	very_old	PRJNA503299	SAMN10358246
5.G5_11118_39	2018-01-11	108	693	very_old	PRJNA503299	SAMN10358247
5.G6_8218_37	2018-02-08	112	721	very_old	PRJNA503299	SAMN10358248
5.G7_8218_38	2018-02-08	112	721	very_old	PRJNA503299	SAMN10358249
5.G8_8218_52	2018-02-08	112	721	very_old	PRJNA503299	SAMN10358250
5.G9_8218_30	2018-02-08	112	721	very_old	PRJNA503299	SAMN10358251
5.H1_8218_45	2018-02-08	112	721	very_old	PRJNA503299	SAMN10358252
5.H10_11118_77	2018-01-11	108	693	very_old	PRJNA503299	SAMN10358253
5.H2_8218_42	2018-02-08	112	721	very_old	PRJNA503299	SAMN10358254
5.H3_8218_77	2018-02-08	112	721	very_old	PRJNA503299	SAMN10358255
5.H5_8218_54	2018-02-08	112	721	very_old	PRJNA503299	SAMN10358256
5.H6_8218_53	2018-02-08	112	721	very_old	PRJNA503299	SAMN10358257
5.H7_25216_17C3	2016-02-25	10	7	maturing	PRJNA503299	SAMN10358258
