# Supplementary material for: Host Age Prediction from Fecal Microbiota Composition in Male C57BL/6J Mice
Source: Microbiol Spectr. 2022 Jun 8;10(3):e00735-22. doi: 10.1128/spectrum.00735-22 (PMC9241839; doi:10.1128/spectrum.00735-22)
Supplement: Supplemental file 4 — Supplemental material. Download spectrum.00735-22-s0004.xlsx, XLSX file, 0.01 MB [file spectrum.00735-22-s0004.xlsx]

## Sheet: S6 Table
S6 Table. Metadata with NCBI Sequence Read Archive (SRA) accession numbers for dietary study.
BioProject no.	Biosample accession no.	Sample ID	Mice age (weeks old)
PRJNA503296	SAMN13908559	M78-2-Jun	13.4
PRJNA503296	SAMN13908560	M79-2-Jun	13.4
PRJNA503296	SAMN13908561	M80-2-Jun	13.4
PRJNA503296	SAMN13908562	M81-2-Jun	13.4
PRJNA503296	SAMN13908563	M05-2-Jun	13.4
PRJNA503296	SAMN13908564	M82-2-Jun	13.4
PRJNA503296	SAMN13908565	M83-2-Jun	13.4
PRJNA503296	SAMN13908566	M85-2-Jun	13.4
PRJNA503296	SAMN13908567	M12-2-Jun	13.4
PRJNA503296	SAMN13908568	M13-2-Jun	13.4
PRJNA503296	SAMN13908569	M86-2-Jun	13.4
PRJNA503296	SAMN13908570	M89-2-Jun	13.4
PRJNA503296	SAMN13908571	M16-2-Jun	13.4
PRJNA503296	SAMN13908572	M91-2-Jun	13.4
PRJNA503296	SAMN13908573	M92-2-Jun	13.4
PRJNA503296	SAMN13908574	M93-2-Jun	13.4
PRJNA503296	SAMN13908575	M20-2-Jun	13.4
PRJNA503296	SAMN13908576	M21-2-Jun	13.4
PRJNA503296	SAMN13908577	M23-2-Jun	13.4
PRJNA503296	SAMN13908578	M95-2-Jun	13.4
PRJNA503296	SAMN13908579	M01-2-Jun	13.4
PRJNA503296	SAMN13908580	M25-2-Jun	13.4
PRJNA503296	SAMN13908581	M26-2-Jun	13.4
PRJNA503296	SAMN13908582	M28-2-Jun	13.4
PRJNA503296	SAMN13908607	M78-6-Jun	14
PRJNA503296	SAMN13908608	M79-6-Jun	14
PRJNA503296	SAMN13908609	M80-6-Jun	14
PRJNA503296	SAMN13908610	M81-6-Jun	14
PRJNA503296	SAMN13908611	M05-6-Jun	14
PRJNA503296	SAMN13908612	M82-6-Jun	14
PRJNA503296	SAMN13908613	M83-6-Jun	14
PRJNA503296	SAMN13908614	M85-6-Jun	14
PRJNA503296	SAMN13908615	M12-6-Jun	14
PRJNA503296	SAMN13908616	M13-6-Jun	14
PRJNA503296	SAMN13908617	M86-6-Jun	14
PRJNA503296	SAMN13908618	M89-6-Jun	14
PRJNA503296	SAMN13908619	M16-6-Jun	14
PRJNA503296	SAMN13908620	M91-6-Jun	14
PRJNA503296	SAMN13908621	M92-6-Jun	14
PRJNA503296	SAMN13908622	M93-6-Jun	14
PRJNA503296	SAMN13908623	M20-6-Jun	14
PRJNA503296	SAMN13908624	M21-6-Jun	14
PRJNA503296	SAMN13908625	M23-6-Jun	14
PRJNA503296	SAMN13908626	M95-6-Jun	14
PRJNA503296	SAMN13908627	M01-6-Jun	14
PRJNA503296	SAMN13908628	M25-6-Jun	14
PRJNA503296	SAMN13908629	M26-6-Jun	14
PRJNA503296	SAMN13908630	M28-6-Jun	14
PRJNA503296	SAMN13908631	M78-13-Jun	15
PRJNA503296	SAMN13908632	M79-13-Jun	15
PRJNA503296	SAMN13908633	M80-13-Jun	15
PRJNA503296	SAMN13908634	M81-13-Jun	15
PRJNA503296	SAMN13908635	M05-13-Jun	15
PRJNA503296	SAMN13908636	M82-13-Jun	15
PRJNA503296	SAMN13908637	M83-13-Jun	15
PRJNA503296	SAMN13908638	M85-13-Jun	15
PRJNA503296	SAMN13908639	M12-13-Jun	15
PRJNA503296	SAMN13908640	M13-13-Jun	15
PRJNA503296	SAMN13908641	M86-13-Jun	15
PRJNA503296	SAMN13908642	M89-13-Jun	15
PRJNA503296	SAMN13908643	M16-13-Jun	15
PRJNA503296	SAMN13908644	M91-13-Jun	15
PRJNA503296	SAMN13908645	M92-13-Jun	15
PRJNA503296	SAMN13908646	M93-13-Jun	15
PRJNA503296	SAMN13908647	M20-13-Jun	15
PRJNA503296	SAMN13908648	M21-13-Jun	15
PRJNA503296	SAMN13908649	M23-13-Jun	15
PRJNA503296	SAMN13908650	M95-13-Jun	15
PRJNA503296	SAMN13908651	M01-13-Jun	15
PRJNA503296	SAMN13908652	M25-13-Jun	15
PRJNA503296	SAMN13908653	M26-13-Jun	15
PRJNA503296	SAMN13908654	M28-13-Jun	15
PRJNA503296	SAMN13908655	M78-19-Jun	16
PRJNA503296	SAMN13908656	M79-19-Jun	16
PRJNA503296	SAMN13908657	M80-19-Jun	16
PRJNA503296	SAMN13908658	M81-19-Jun	16
PRJNA503296	SAMN13908659	M05-19-Jun	16
PRJNA503296	SAMN13908660	M82-19-Jun	16
PRJNA503296	SAMN13908661	M83-19-Jun	16
PRJNA503296	SAMN13908662	M85-19-Jun	16
PRJNA503296	SAMN13908663	M12-19-Jun	16
PRJNA503296	SAMN13908664	M13-19-Jun	16
PRJNA503296	SAMN13908665	M86-19-Jun	16
PRJNA503296	SAMN13908666	M89-19-Jun	16
PRJNA503296	SAMN13908667	M16-19-Jun	16
PRJNA503296	SAMN13908668	M91-19-Jun	16
PRJNA503296	SAMN13908669	M92-19-Jun	16
PRJNA503296	SAMN13908670	M93-19-Jun	16
PRJNA503296	SAMN13908671	M20-19-Jun	16
PRJNA503296	SAMN13908672	M21-19-Jun	16
PRJNA503296	SAMN13908673	M23-19-Jun	16
PRJNA503296	SAMN13908674	M95-19-Jun	16
PRJNA503296	SAMN13908675	M01-19-Jun	16
PRJNA503296	SAMN13908676	M25-19-Jun	16
PRJNA503296	SAMN13908677	M26-19-Jun	16
PRJNA503296	SAMN13908678	M28-19-Jun	16
PRJNA503296	SAMN13908679	M78-26-Jun	17
PRJNA503296	SAMN13908680	M79-26-Jun	17
PRJNA503296	SAMN13908681	M80-26-Jun	17
PRJNA503296	SAMN13908682	M81-26-Jun	17
PRJNA503296	SAMN13908683	M05-26-Jun	17
PRJNA503296	SAMN13908684	M82-26-Jun	17
PRJNA503296	SAMN13908685	M83-26-Jun	17
PRJNA503296	SAMN13908686	M85-26-Jun	17
PRJNA503296	SAMN13908687	M12-26-Jun	17
PRJNA503296	SAMN13908688	M13-26-Jun	17
PRJNA503296	SAMN13908689	M86-26-Jun	17
PRJNA503296	SAMN13908690	M89-26-Jun	17
PRJNA503296	SAMN13908691	M16-26-Jun	17
PRJNA503296	SAMN13908692	M91-26-Jun	17
PRJNA503296	SAMN13908693	M92-26-Jun	17
PRJNA503296	SAMN13908694	M93-26-Jun	17
PRJNA503296	SAMN13908695	M20-26-Jun	17
PRJNA503296	SAMN13908696	M21-26-Jun	17
PRJNA503296	SAMN13908697	M23-26-Jun	17
PRJNA503296	SAMN13908698	M95-26-Jun	17
PRJNA503296	SAMN13908699	M01-26-Jun	17
PRJNA503296	SAMN13908700	M25-26-Jun	17
PRJNA503296	SAMN13908701	M26-26-Jun	17
PRJNA503296	SAMN13908702	M28-26-Jun	17
PRJNA503296	SAMN13908703	M78-3-Jul	17.9
PRJNA503296	SAMN13908704	M79-3-Jul	17.9
PRJNA503296	SAMN13908705	M80-3-Jul	17.9
PRJNA503296	SAMN13908706	M81-3-Jul	17.9
PRJNA503296	SAMN13908707	M05-3-Jul	17.9
PRJNA503296	SAMN13908708	M82-3-Jul	17.9
PRJNA503296	SAMN13908709	M83-3-Jul	17.9
PRJNA503296	SAMN13908710	M85-3-Jul	17.9
PRJNA503296	SAMN13908711	M12-3-Jul	17.9
PRJNA503296	SAMN13908712	M13-3-Jul	17.9
PRJNA503296	SAMN13908713	M86-3-Jul	17.9
PRJNA503296	SAMN13908714	M89-3-Jul	17.9
PRJNA503296	SAMN13908715	M16-3-Jul	17.9
PRJNA503296	SAMN13908716	M91-3-Jul	17.9
PRJNA503296	SAMN13908717	M92-3-Jul	17.9
PRJNA503296	SAMN13908718	M93-3-Jul	17.9
PRJNA503296	SAMN13908719	M20-3-Jul	17.9
PRJNA503296	SAMN13908720	M21-3-Jul	17.9
PRJNA503296	SAMN13908721	M23-3-Jul	17.9
PRJNA503296	SAMN13908722	M95-3-Jul	17.9
PRJNA503296	SAMN13908723	M01-3-Jul	17.9
PRJNA503296	SAMN13908724	M25-3-Jul	17.9
PRJNA503296	SAMN13908725	M26-3-Jul	17.9
PRJNA503296	SAMN13908726	M28-3-Jul	17.9
PRJNA503296	SAMN13908751	M78-10-Jul	19
PRJNA503296	SAMN13908752	M79-10-Jul	19
PRJNA503296	SAMN13908753	M80-10-Jul	19
PRJNA503296	SAMN13908754	M81-10-Jul	19
PRJNA503296	SAMN13908755	M05-10-Jul	19
PRJNA503296	SAMN13908756	M82-10-Jul	19
PRJNA503296	SAMN13908757	M83-10-Jul	19
PRJNA503296	SAMN13908758	M85-10-Jul	19
PRJNA503296	SAMN13908759	M12-10-Jul	19
PRJNA503296	SAMN13908760	M13-10-Jul	19
PRJNA503296	SAMN13908761	M86-10-Jul	19
PRJNA503296	SAMN13908762	M89-10-Jul	19
PRJNA503296	SAMN13908763	M16-10-Jul	19
PRJNA503296	SAMN13908764	M91-10-Jul	19
PRJNA503296	SAMN13908765	M92-10-Jul	19
PRJNA503296	SAMN13908766	M93-10-Jul	19
PRJNA503296	SAMN13908767	M20-10-Jul	19
PRJNA503296	SAMN13908768	M21-10-Jul	19
PRJNA503296	SAMN13908769	M23-10-Jul	19
PRJNA503296	SAMN13908770	M95-10-Jul	19
PRJNA503296	SAMN13908771	M01-10-Jul	19
PRJNA503296	SAMN13908772	M25-10-Jul	19
PRJNA503296	SAMN13908773	M26-10-Jul	19
PRJNA503296	SAMN13908774	M28-10-Jul	19
PRJNA503296	SAMN13908775	M78-17-Jul	20
PRJNA503296	SAMN13908776	M79-17-Jul	20
PRJNA503296	SAMN13908777	M80-17-Jul	20
PRJNA503296	SAMN13908778	M81-17-Jul	20
PRJNA503296	SAMN13908779	M05-17-Jul	20
PRJNA503296	SAMN13908780	M82-17-Jul	20
PRJNA503296	SAMN13908781	M83-17-Jul	20
PRJNA503296	SAMN13908782	M85-17-Jul	20
PRJNA503296	SAMN13908783	M12-17-Jul	20
PRJNA503296	SAMN13908784	M13-17-Jul	20
PRJNA503296	SAMN13908785	M86-17-Jul	20
PRJNA503296	SAMN13908786	M89-17-Jul	20
PRJNA503296	SAMN13908787	M16-17-Jul	20
PRJNA503296	SAMN13908788	M91-17-Jul	20
PRJNA503296	SAMN13908789	M92-17-Jul	20
PRJNA503296	SAMN13908790	M93-17-Jul	20
PRJNA503296	SAMN13908791	M20-17-Jul	20
PRJNA503296	SAMN13908792	M21-17-Jul	20
PRJNA503296	SAMN13908793	M23-17-Jul	20
PRJNA503296	SAMN13908794	M95-17-Jul	20
PRJNA503296	SAMN13908795	M01-17-Jul	20
PRJNA503296	SAMN13908796	M25-17-Jul	20
PRJNA503296	SAMN13908797	M26-17-Jul	20
PRJNA503296	SAMN13908798	M28-17-Jul	20
PRJNA503296	SAMN13908799	M78-24-Jul	21
PRJNA503296	SAMN13908800	M79-24-Jul	21
PRJNA503296	SAMN13908801	M80-24-Jul	21
PRJNA503296	SAMN13908802	M81-24-Jul	21
PRJNA503296	SAMN13908803	M05-24-Jul	21
PRJNA503296	SAMN13908804	M82-24-Jul	21
PRJNA503296	SAMN13908805	M83-24-Jul	21
PRJNA503296	SAMN13908806	M85-24-Jul	21
PRJNA503296	SAMN13908807	M12-24-Jul	21
PRJNA503296	SAMN13908808	M13-24-Jul	21
PRJNA503296	SAMN13908809	M86-24-Jul	21
PRJNA503296	SAMN13908810	M89-24-Jul	21
PRJNA503296	SAMN13908811	M16-24-Jul	21
PRJNA503296	SAMN13908812	M91-24-Jul	21
PRJNA503296	SAMN13908813	M92-24-Jul	21
PRJNA503296	SAMN13908814	M93-24-Jul	21
PRJNA503296	SAMN13908815	M20-24-Jul	21
PRJNA503296	SAMN13908816	M21-24-Jul	21
PRJNA503296	SAMN13908817	M23-24-Jul	21
PRJNA503296	SAMN13908818	M95-24-Jul	21
PRJNA503296	SAMN13908819	M01-24-Jul	21
PRJNA503296	SAMN13908820	M25-24-Jul	21
PRJNA503296	SAMN13908821	M26-24-Jul	21
PRJNA503296	SAMN13908822	M28-24-Jul	21
PRJNA503296	SAMN13908823	M78-31-Jul	21.9
PRJNA503296	SAMN13908824	M79-31-Jul	21.9
PRJNA503296	SAMN13908825	M80-31-Jul	21.9
PRJNA503296	SAMN13908826	M81-31-Jul	21.9
PRJNA503296	SAMN13908827	M05-31-Jul	21.9
PRJNA503296	SAMN13908828	M82-31-Jul	21.9
PRJNA503296	SAMN13908829	M83-31-Jul	21.9
PRJNA503296	SAMN13908830	M85-31-Jul	21.9
PRJNA503296	SAMN13908831	M12-31-Jul	21.9
PRJNA503296	SAMN13908832	M13-31-Jul	21.9
PRJNA503296	SAMN13908833	M86-31-Jul	21.9
PRJNA503296	SAMN13908834	M89-31-Jul	21.9
PRJNA503296	SAMN13908835	M16-31-Jul	21.9
PRJNA503296	SAMN13908836	M91-31-Jul	21.9
PRJNA503296	SAMN13908837	M92-31-Jul	21.9
PRJNA503296	SAMN13908838	M93-31-Jul	21.9
PRJNA503296	SAMN13908839	M20-31-Jul	21.9
PRJNA503296	SAMN13908840	M21-31-Jul	21.9
PRJNA503296	SAMN13908841	M23-31-Jul	21.9
PRJNA503296	SAMN13908842	M95-31-Jul	21.9
PRJNA503296	SAMN13908843	M01-31-Jul	21.9
PRJNA503296	SAMN13908844	M25-31-Jul	21.9
PRJNA503296	SAMN13908845	M26-31-Jul	21.9
PRJNA503296	SAMN13908846	M28-31-Jul	21.9
